# Supplementary material for: Pay-it-forward influenza vaccination among older adults and children: A cost-effectiveness analysis in China
Source: PLOS Glob Public Health. 2023 Aug 31;3(8):e0001590. doi: 10.1371/journal.pgph.0001590 (PMC10470923; doi:10.1371/journal.pgph.0001590)
Supplement: S1 Data — (XLSX) [file pgph.0001590.s003.xlsx]

## Sheet: English
Which intervention group are you in?	1 Which category do you belong to?	2 Which area are you in	3 What is your age	4 What is your gender	5 Before today's vaccination, did you or your family participate in a research program called ‘Pay it forward’ (influenza vaccination)?	6 Have you been vaccinated with the influenza vaccine within last six months	7 Ethnicity	8 Highest education level	9 Occupation	10 Personal Monthly income	11 Current legal marital status	12 Age of spouse	13 Highest education level of spouse	14 Spouse's occupation	15 Spouse's monthyl income	16 Are there any children in your family	17 How many children are there in your family	Sex of first child	Age of first child	Sex of second child	Age of second child	Sex of third child	Age of third child	Sex of fourth child	Age of fourth child	18 Are there any elderly people in your family	19 How many elderly people are there in your family	Sex of first elderly	Age of first elderly	Sex of second elderly	Age of second elderly	20 Main purpose of coming to the clinic	21 The researcher has introduced the influenza vaccine (and ‘Pay it forward’ / 'Free vaccine'program to you). Would you like to participate in the program to vaccinate your child (or yourself if older than 60 years) today?	22 Who would you like to vaccinate today?	23 Gender of vaccinated person	Age of vaccinated person	24 Are you willing to donate some money to the next family to get the same influenza vaccination?	25 How much would you like to donate to the next family?	26 (In response to the question: If you want to vaccinate your family, what is the main reason?) Children in my family get sasonable flu easily	Elderly in my family get seasonal flu easily	Both children and elderly in my family get seasonal flu easily	I get seasonal flu easily	My friends and family recommended me to get the vaccine	Medical personnel (outside the PIF program) recommended me to take the vaccine	Because of the PIF program/Free vaccine program	27 (In response to: What do you think are the benefits of the PIF program?) Other families' donation can lower my financial burden	I learn about taking influenza vaccines that can prevent flus	Can promote more families to be vaccinated against influenza	Can reduce the spread of influenza
1	1	1	35	2	2	2	1	2	7	1	2	39	3	4	2	1	2	1	6	1	4	-2	-2	-2	-2	1	2	1	59	2	58	3	1	1	1	4	1	100	0	0	1	0	0	1	0	0	0	1	1
1	1	1	27	2	2	2	1	2	7	1	2	32	2	5	2	1	2	2	6	1	4.5	-2	-2	-2	-2	1	2	1	78	2	76	3	1	1	1	4.5	1	50	1	0	0	0	0	0	0	0	0	1	0
1	1	1	25	2	2	2	1	2	7	1	2	30	2	4	2	1	2	1	5	2	0.75	-2	-2	-2	-2	1	2	1	52	2	51	3	1	1	1	5	1	10	0	0	1	0	0	0	0	1	0	1	1
1	1	1	23	2	2	2	1	4	5	2	2	23	2	4	2	1	2	2	3.5	2	1.5	-2	-2	-2	-2	1	2	1	50	2	50	3	1	1	2	3.5	1	38	0	0	1	0	0	0	0	0	0	0	1
1	1	1	67	1	2	2	1	1	4	2	2	40	3	7	2	1	3	2	12	1	11	1	5	-2	-2	1	2	1	71	2	67	3	1	1	1	5	1	10	1	0	0	0	0	0	1	1	0	1	0
1	1	1	36	2	2	2	1	2	7	1	3	-2	-2	-2	-2	1	1	1	4	-2	-2	-2	-2	-2	-2	1	2	1	-2	2	-2	3	1	1	1	4	1	20	1	0	0	0	0	0	0	0	0	0	0
1	1	1	28	2	2	2	1	4	8	1	2	36	5	6	2	1	2	1	5	2	1	-2	-2	-2	-2	1	2	1	70	2	56	3	1	1	1	5	1	50	1	0	0	0	1	0	0	1	1	0	0
1	1	1	36	2	2	2	1	2	8	1	2	38	2	8	2	1	2	2	6	2	3	-2	-2	-2	-2	2	-3	-3	-3	-3	-3	3	1	1	2	3	1	50	1	0	0	0	0	0	1	0	0	1	1
1	1	1	32	2	2	2	1	4	7	1	2	33	4	5	2	1	2	2	6	2	4	-2	-2	-2	-2	1	2	1	57	2	57	3	1	1	2	4	1	50	1	0	0	0	0	0	0	1	1	1	1
1	1	1	35	1	2	2	1	1	5	2	2	33	4	7	2	1	2	1	9	2	3	-2	-2	-2	-2	1	2	1	60	2	50	3	1	1	2	3	1	20	1	0	0	0	0	0	0	1	1	1	1
1	1	1	37	1	2	2	1	4	6	1	2	36	4	7	1	1	2	2	13	1	8	-2	-2	-2	-2	1	2	1	70	2	67	4	1	1	1	8	1	10	1	0	0	0	0	0	0	0	0	0	0
1	1	1	26	2	2	2	1	3	5	2	2	26	2	6	2	1	2	2	5	1	2	-2	-2	-2	-2	1	2	1	60	2	61	3	1	1	2	5	1	20	1	0	0	0	0	0	0	0	1	1	1
1	1	1	41	1	2	2	1	3	8	2	2	38	2	8	2	1	2	2	7	2	3	-2	-2	-2	-2	1	1	1	78	-2	-2	3	1	1	2	7	1	20	1	0	0	0	0	1	0	1	1	1	1
1	1	1	58	2	2	2	1	2	7	1	4	-3	-3	-3	-3	1	2	2	12	1	8	-2	-2	-2	-2	1	1	2	58	-2	-2	1	1	1	1	8	1	20	1	0	0	0	0	0	0	0	0	1	1
1	1	1	78	1	2	2	1	2	3	1	4	-3	-3	-3	-3	1	3	1	14	2	9	1	6	-2	-2	1	2	1	78	2	80	1	1	1	1	6	1	50	1	0	0	0	1	0	1	0	0	0	0
1	1	1	37	2	2	2	1	4	8	1	2	38	4	8	2	1	2	1	12	2	8	-2	-2	-2	-2	1	2	1	65	2	64	3	1	1	2	8	1	50	1	0	0	0	0	0	0	0	0	1	0
1	1	1	38	2	2	2	1	2	6	2	2	38	2	6	2	1	3	1	11	2	1	3	-2	-2	-2	1	1	2	63	-2	-2	3	1	1	1	3	1	50	1	0	0	0	0	1	0	0	1	0	1
1	1	1	37	2	2	2	1	1	7	1	2	37	2	6	2	1	2	1	13	2	6	-2	-2	-2	-2	1	2	1	62	2	61	3	1	1	2	6	1	1	1	0	0	0	0	0	0	0	0	0	1
1	1	1	33	2	2	2	1	4	5	2	2	35	4	5	3	1	1	2	3.5	-2	-2	-2	-2	-2	-2	1	2	1	65	2	62	3	1	1	2	3.5	1	50	0	0	0	0	0	0	1	1	1	1	1
1	1	1	29	2	2	2	1	4	8	2	2	32	3	8	2	1	2	1	8	2	3	-2	-2	-2	-2	1	1	2	63	-2	-2	3	1	1	2	3	1	20	1	0	0	0	0	0	0	0	1	0	0
1	1	1	28	2	2	2	1	4	5	2	2	30	3	4	2	1	2	2	7	1	2	-2	-2	-2	-2	1	2	1	57	2	57	3	1	1	2	7	1	20	0	0	0	0	0	0	1	1	1	1	1
1	1	1	30	2	2	2	1	4	5	2	2	32	4	2	2	1	2	2	4	1	0.17	-2	-2	-2	-2	1	2	1	54	2	54	3	1	1	2	4	1	10	1	0	0	0	0	0	0	1	1	1	1
1	1	1	23	2	2	2	1	3	6	2	2	24	2	5	2	1	2	2	5	2	2	-2	-2	-2	-2	1	2	1	55	2	53	3	2	-3	-3	-3	-3	-3	-3	-3	-3	-3	-3	-3	-3	-3	-3	-3	-3
1	1	1	34	2	2	2	1	2	4	2	2	37	2	4	2	1	4	2	10	2	9	2	8	1	5	1	2	1	76	2	75	3	2	-3	-3	-3	-3	-3	-3	-3	-3	-3	-3	-3	-3	-3	-3	-3	-3
1	1	1	30	2	2	2	1	2	7	1	2	30	1	4	1	1	4	1	8	2	4	1	2	1	-2	1	1	2	63	-2	-2	3	2	-3	-3	-3	-3	-3	-3	-3	-3	-3	-3	-3	-3	-3	-3	-3	-3
1	2	1	56	2	2	2	1	1	3	1	2	65	1	3	1	1	1	2	2.5	-2	-2	-2	-2	-2	-2	1	-3	-3	-3	-3	-3	3	1	2	2	56	2	0	0	0	0	0	0	0	1	-3	-3	-3	-3
1	2	1	69	2	2	2	1	2	3	1	2	69	3	3	1	1	1	-2	2	-2	-2	-2	-2	-2	-2	1	-3	-3	-3	-3	-3	1	1	2	2	69	1	20	0	1	0	0	0	0	0	1	1	0	0
1	2	1	82	1	2	2	1	1	7	1	4	-3	-3	-3	-3	1	2	2	25	2	21	-2	-2	-2	-2	1	-3	-3	-3	-3	-3	5	1	2	1	82	1	20	0	0	0	0	1	0	0	0	0	0	0
1	2	1	65	1	2	2	1	3	3	1	2	60	1	3	1	1	1	1	-2	-2	-2	-2	-2	-2	-2	1	-3	-3	-3	-3	-3	1	1	2	1	65	1	10	0	1	0	0	0	0	0	0	1	0	1
1	2	1	61	1	2	2	1	1	7	1	4	-3	-3	-3	-3	1	2	1	12	2	2	-2	-2	-2	-2	1	-3	-3	-3	-3	-3	1	1	2	1	61	1	20	0	1	0	0	0	0	0	1	1	1	0
1	2	1	57	1	2	2	1	3	7	1	2	51	1	7	1	1	2	2	-2	1	-2	-2	-2	-2	-2	1	-3	-3	-3	-3	-3	1	1	2	1	57	1	30	0	1	0	0	0	0	0	0	0	0	0
1	2	1	61	2	2	2	1	1	3	1	2	66	3	3	1	1	3	2	12	1	7	1	2	-2	-2	1	-3	-3	-3	-3	-3	1	1	2	2	61	1	10	0	0	0	0	1	0	0	0	0	1	0
1	2	1	62	2	2	2	1	2	7	1	2	72	1	7	1	1	2	2	7	1	4	-2	-2	-2	-2	1	-3	-3	-3	-3	-3	1	1	2	2	62	1	10	1	0	0	0	0	0	1	1	0	1	0
1	2	1	70	1	2	2	1	1	7	1	4	-3	-3	-3	-3	1	2	2	7	1	5	-2	-2	-2	-2	1	-3	-3	-3	-3	-3	1	1	2	1	70	1	10	0	0	0	0	0	0	0	1	1	1	1
1	2	1	68	1	2	2	1	1	7	2	2	67	1	7	2	1	2	2	10	1	5	-2	-2	-2	-2	1	-3	-3	-3	-3	-3	1	1	2	1	68	1	5	1	1	0	0	0	0	0	1	1	1	0
1	2	1	64	2	2	2	1	1	3	1	4	-3	-3	-3	-3	2	0	-3	-3	-3	-3	-3	-3	-3	-3	1	-3	-3	-3	-3	-3	1	1	2	2	64	1	10	0	0	0	0	0	0	0	1	1	1	1
1	2	1	65	1	2	2	1	3	7	1	4	-3	-3	-3	-3	1	2	1	15	1	1	-2	-2	-2	-2	1	-3	-3	-3	-3	-3	1	1	2	1	65	1	10	0	0	0	0	0	0	1	1	0	1	0
1	2	1	66	1	2	2	1	2	7	2	2	60	2	7	1	1	2	1	15	1	1.5	-2	-2	-2	-2	1	-3	-3	-3	-3	-3	5	1	2	1	66	1	50	0	0	0	0	1	0	0	0	0	0	1
1	2	1	80	2	2	2	1	1	7	1	4	-3	-3	-3	-3	1	2	2	5	1	1.5	-2	-2	-2	-2	1	-3	-3	-3	-3	-3	1	1	2	2	80	1	80	0	1	0	0	0	0	0	1	1	1	1
1	2	1	58	2	2	2	1	1	3	1	2	56	2	3	1	1	1	2	26	-2	-2	-2	-2	-2	-2	1	-3	-3	-3	-3	-3	1	1	2	2	58	1	10	1	0	1	0	0	0	0	0	0	1	1
1	2	1	57	1	2	2	1	1	3	1	4	-3	-3	-3	-3	1	2	2	7	1	2	-2	-2	-2	-2	1	-3	-3	-3	-3	-3	2	1	2	1	57	1	10	0	0	0	0	0	0	0	1	1	1	1
1	2	1	64	1	2	2	1	4	7	3	2	62	1	4	2	1	2	1	14	1	6	-2	-2	-2	-2	1	-3	-3	-3	-3	-3	5	1	2	1	64	1	10	0	1	0	0	0	0	0	0	0	0	0
1	2	1	57	2	2	2	1	1	3	1	2	57	1	3	1	1	1	1	6	-2	-2	-2	-2	-2	-2	1	-3	-3	-3	-3	-3	3	1	2	2	57	1	5	0	0	0	0	0	0	1	1	0	0	0
1	2	1	70	2	2	2	1	2	7	2	4	-3	-3	-3	-3	1	1	2	4	-2	-2	-2	-2	-2	-2	1	-3	-3	-3	-3	-3	3	1	2	2	70	1	150	0	1	0	0	0	0	0	0	0	1	0
1	2	1	76	1	2	2	1	2	5	3	2	62	1	8	2	1	2	1	16	2	9	-2	-2	-2	-2	1	-3	-3	-3	-3	-3	3	2	-3	-3	-3	-3	-3	-3	-3	-3	-3	-3	-3	-3	-3	-3	-3	-3
1	2	1	50	2	2	2	1	1	7	1	2	50	2	4	2	1	1	2	27	-2	-2	-2	-2	-2	-2	1	-3	-3	-3	-3	-3	3	2	-3	-3	-3	-3	-3	-3	-3	-3	-3	-3	-3	-3	-3	-3	-3	-3
1	2	1	60	1	2	2	1	3	3	1	2	62	1	7	1	1	2	2	5	1	3	-2	-2	-2	-2	1	-3	-3	-3	-3	-3	3	2	-3	-3	-3	-3	-3	-3	-3	-3	-3	-3	-3	-3	-3	-3	-3	-3
1	2	1	60	1	2	2	1	2	7	1	2	64	1	7	1	1	2	1	7	2	6	-2	-2	-2	-2	1	-3	-3	-3	-3	-3	3	2	-3	-3	-3	-3	-3	-3	-3	-3	-3	-3	-3	-3	-3	-3	-3	-3
1	2	1	60	1	2	2	1	2	3	1	2	55	1	3	1	1	2	1	5	2	7	-2	-2	-2	-2	1	-3	-3	-3	-3	-3	3	2	-3	-3	-3	-3	-3	-3	-3	-3	-3	-3	-3	-3	-3	-3	-3	-3
1	2	1	64	2	2	2	1	1	7	1	2	67	1	3	1	1	2	1	13	2	3	-2	-2	-2	-2	1	-3	-3	-3	-3	-3	3	2	-3	-3	-3	-3	-3	-3	-3	-3	-3	-3	-3	-3	-3	-3	-3	-3
1	1	2	36	2	2	2	1	4	5	4	3	40	4	5	3	1	2	2	13	1	2.8	-2	-2	-2	-2	1	2	1	67	2	67	3	1	1	1	3	1	50	1	0	0	0	0	0	0	0	0	1	0
1	1	2	31	2	2	2	1	4	8	2	2	31	4	5	3	1	1	2	2	-2	-2	-2	-2	-2	-2	1	2	2	60	1	59	3	1	1	2	2	1	20	1	0	0	0	0	0	0	0	1	0	0
1	1	2	28	1	2	2	1	4	5	3	2	27	4	5	3	1	1	1	1	-2	-2	-2	-2	-2	-2	1	1	2	52	-2	-2	3	1	1	1	1	1	50	1	0	0	0	0	0	0	0	1	0	0
1	2	2	91	2	2	2	1	1	7	3	4	-3	-3	-3	-3	1	3	1	29	1	26	2	24	-2	-2	-3	-3	-3	-3	-3	-3	4	1	2	2	91	1	50	0	0	0	0	0	1	0	0	0	1	0
1	1	2	39	2	2	2	1	2	8	2	2	42	2	8	3	1	2	1	19	2	1	-2	-2	-2	-2	2	-3	-3	-3	-3	-3	3	1	1	2	1	1	50	1	0	0	0	0	0	0	0	0	0	1
1	2	2	80	1	2	2	1	1	7	2	3	68	2	7	2	1	1	2	19	-2	-2	-2	-2	-2	-2	-3	-3	-3	-3	-3	-3	4	1	2	1	80	1	50	0	0	0	0	0	1	0	0	0	1	0
1	2	2	68	2	2	2	1	2	7	2	3	81	-2	-2	2	1	1	2	8	-2	-2	-2	-2	-2	-2	-3	-3	-3	-3	-3	-3	4	1	2	2	68	1	50	0	0	0	0	0	1	0	0	0	0	1
1	1	2	27	2	2	2	1	3	7	2	2	30	4	8	2	1	2	2	4	1	2	-2	-2	-2	-2	1	-3	-2	-2	-2	-2	3	1	1	1	2	1	100	1	0	0	0	0	0	0	0	0	0	0
1	2	2	70	2	2	2	1	1	7	2	2	77	2	7	2	1	2	1	18	1	3	-2	-2	-2	-2	-3	-3	-3	-3	-3	-3	1	1	2	2	70	1	100	0	1	0	0	0	0	0	0	0	0	1
1	1	2	35	2	2	2	1	4	5	3	2	35	4	5	3	1	2	2	9	1	2	-2	-2	-2	-2	1	2	1	58	2	56	3	1	1	1	2	1	50	1	0	1	0	0	0	0	1	0	1	1
1	2	2	77	1	2	2	1	2	7	2	2	70	2	7	2	1	2	1	18	1	3	-2	-2	-2	-2	-3	-3	-3	-3	-3	-3	4	1	2	1	77	1	50	0	1	0	0	0	0	0	0	0	1	1
1	1	2	39	2	2	2	1	5	5	4	2	49	5	5	4	1	2	2	3	1	0	-2	-2	-2	-2	1	2	1	70	2	70	3	1	1	2	2	1	50	1	0	0	0	0	0	0	0	1	0	0
1	1	2	40	2	2	2	1	5	7	3	2	49	5	5	4	1	1	2	1.5	-2	-2	-2	-2	-2	-2	1	1	2	81	-2	-2	3	1	1	2	1.5	1	50	0	0	0	0	0	1	1	0	0	1	1
1	1	2	33	2	2	2	1	4	6	2	2	32	4	6	3	1	2	2	4	1	1	-2	-2	-2	-2	1	2	2	55	1	61	3	1	1	1	1	1	10	1	0	0	0	0	0	0	1	0	0	0
1	1	2	60	2	2	2	1	3	7	1	2	61	3	7	2	1	1	1	1	-2	-2	-2	-2	-2	-2	1	2	2	60	1	61	3	1	1	1	1	1	3	1	0	0	0	0	1	0	1	1	1	1
1	1	2	39	1	2	2	1	5	2	3	2	38	4	7	3	1	2	1	12	2	2	-2	-2	-2	-2	1	2	2	69	1	72	3	1	2	2	2	1	56	1	1	0	0	0	0	0	1	1	1	0
1	1	2	28	2	2	2	1	3	8	2	2	28	3	8	3	1	1	1	2	-2	-2	-2	-2	-2	-2	1	1	-2	60	-2	-2	3	1	1	1	2	1	50	1	0	0	0	0	0	0	0	0	1	0
1	2	2	63	2	2	2	1	1	3	1	4	-3	-3	-3	-3	1	1	2	7	-2	-2	-2	-2	-2	-2	-3	-3	-3	-3	-3	-3	1	1	2	2	63	1	5	0	0	0	1	0	0	0	1	0	0	0
1	2	2	65	2	2	2	1	4	7	2	4	-3	-3	-3	-3	2	0	-3	-3	-3	-3	-3	-3	-3	-3	-3	-3	-3	-3	-3	-3	1	1	2	2	65	1	12	0	1	0	0	0	0	0	1	0	0	1
1	2	2	70	2	2	2	1	1	7	2	2	76	3	7	2	1	3	1	21	2	16	2	19	-2	-2	-3	-3	-3	-3	-3	-3	1	1	2	2	70	1	2	0	0	0	1	0	0	0	1	0	0	0
1	1	2	32	2	2	2	1	5	5	3	2	38	4	6	4	1	2	1	6	1	1	-2	-2	-2	-2	1	2	1	64	2	63	3	1	1	1	1	1	50	1	0	0	0	0	0	0	0	0	1	1
1	1	2	32	2	2	2	1	4	7	1	2	30	4	6	4	1	1	2	1	-2	-2	-2	-2	-2	-2	1	2	2	59	1	60	3	1	1	2	1	1	50	1	0	0	0	0	0	0	0	0	1	1
1	2	2	65	2	2	2	1	1	4	2	4	-3	-3	-3	-3	1	2	2	10	2	5	-2	-2	-2	-2	-3	-3	-3	-3	-3	-3	1	1	2	2	65	1	10	0	1	0	1	0	0	1	1	1	1	1
1	1	2	30	1	2	2	1	4	5	3	2	29	3	8	1	1	1	1	2	-2	-2	-2	-2	-2	-2	1	2	1	58	2	58	3	1	1	1	2	1	10	1	0	0	0	0	0	0	1	0	0	0
1	1	2	32	2	2	2	1	4	8	1	2	39	4	5	4	1	2	2	1	2	8	-2	-2	-2	-2	1	2	1	65	2	64	3	1	1	2	1	1	50	0	0	1	0	0	1	0	0	1	1	1
1	1	2	40	2	2	2	1	4	7	1	2	36	4	5	4	1	2	1	2	2	10	-2	-2	-2	-2	1	2	1	56	2	56	3	1	1	1	3	1	50	0	0	0	0	0	0	1	0	0	0	0
1	2	2	63	2	2	2	1	2	7	2	2	65	2	7	2	1	1	1	4	-2	-2	-2	-2	-2	-2	-3	-3	-3	-3	-3	-3	1	1	2	2	63	1	15	0	0	0	1	0	0	0	0	0	0	1
1	1	2	33	2	2	2	1	4	7	1	2	38	4	5	4	1	1	1	1.5	-2	-2	-2	-2	-2	-2	1	1	2	66	-2	-2	3	1	1	1	1.5	1	56	1	0	0	0	0	0	0	0	0	1	1
1	2	2	64	2	2	2	1	2	7	2	2	69	3	7	3	1	1	2	3	-2	-2	-2	-2	-2	-2	-3	-3	-3	-3	-3	-3	1	2	-3	-3	-3	-3	-3	-3	-3	-3	-3	-3	-3	-3	-3	-3	-3	-3
1	2	2	67	2	2	2	1	1	3	1	2	67	1	3	1	1	1	2	12	-2	-2	-2	-2	-2	-2	-3	-3	-3	-3	-3	-3	1	2	-3	-3	-3	-3	-3	-3	-3	-3	-3	-3	-3	-3	-3	-3	-3	-3
1	2	2	71	2	2	2	1	1	7	1	4	-3	-3	-3	-3	1	1	2	22	-2	-2	-2	-2	-2	-2	-3	-3	-3	-3	-3	-3	1	2	-3	-3	-3	-3	-3	-3	-3	-3	-3	-3	-3	-3	-3	-3	-3	-3
1	1	2	27	2	2	2	1	4	6	3	2	32	5	4	3	1	1	2	2	-2	-2	-2	-2	-2	-2	1	1	2	58	-2	-2	3	1	1	2	2	1	50	1	0	1	1	1	1	1	1	1	1	1
1	2	2	67	2	2	2	1	3	7	2	2	66	1	7	1	2	0	-3	-3	-3	-3	-3	-3	-3	-3	-3	-3	-3	-3	-3	-3	1	2	-3	-3	-3	-3	150	-3	-3	-3	-3	-3	-3	-3	-3	-3	-3	-3
1	2	2	66	2	2	2	1	1	3	1	4	-3	-3	-3	-3	1	1	1	9	-2	-2	-2	-2	-2	-2	-3	-3	-3	-3	-3	-3	1	2	-3	-3	-3	-3	150	-3	-3	-3	-3	-3	-3	-3	-3	-3	-3	-3
1	2	2	63	2	2	2	1	4	7	3	2	63	4	7	3	1	2	2	7	2	1	-2	-2	-2	-2	-3	-3	-3	-3	-3	-3	1	1	2	2	63	1	50	0	1	0	0	0	0	0	0	0	1	0
1	2	2	63	1	2	2	1	4	7	2	2	63	4	7	2	1	2	2	7	2	3	-2	-2	-2	-2	-3	-3	-3	-3	-3	-3	1	1	2	1	63	1	20	0	1	0	0	0	0	0	0	0	1	0
1	2	2	68	2	2	2	2	1	7	2	2	-2	1	7	2	1	2	2	7	2	3	-2	-2	-2	-2	-3	-3	-3	-3	-3	-3	1	1	2	2	68	1	20	0	1	0	0	0	0	0	0	0	1	0
1	2	2	65	1	2	2	1	2	7	1	2	65	3	7	1	1	2	2	10	1	4	-2	-2	-2	-2	-3	-3	-3	-3	-3	-3	1	2	-3	-3	-3	-3	30	-3	-3	-3	-3	-3	-3	-3	-3	-3	-3	-3
1	1	2	43	2	2	2	1	2	5	2	2	47	2	5	2	1	2	2	22	1	2	-2	-2	-2	-2	1	2	2	68	1	69	3	1	1	2	3	1	50	1	0	0	0	0	0	0	0	0	1	0
1	2	2	65	2	2	2	1	2	7	3	2	65	2	7	2	1	2	1	8	2	3	-2	-2	-2	-2	-3	-3	-3	-3	-3	-3	1	1	2	2	65	1	20	0	0	0	1	0	0	0	0	0	0	1
1	2	2	65	1	2	2	1	2	7	2	2	65	2	7	2	1	2	1	8	2	3	-2	-2	-2	-2	-3	-3	-3	-3	-3	-3	1	1	2	1	65	1	20	0	0	0	1	0	0	0	0	0	0	1
1	1	2	45	1	2	2	1	2	4	2	2	38	2	4	2	1	2	2	12	2	2	-2	-2	-2	-2	1	2	-2	60	1	-2	3	1	1	2	2	1	30	0	0	1	0	0	0	0	0	0	1	0
1	1	2	33	2	2	2	1	2	4	2	2	35	2	4	2	1	2	-2	2	2	-2	-2	-2	-2	-2	1	2	1	60	2	62	3	1	1	2	2	1	50	0	0	1	0	0	0	0	0	1	0	0
1	2	2	65	2	2	2	1	3	7	2	2	65	3	7	2	1	1	2	5	-2	-2	-2	-2	-2	-2	-3	-3	-3	-3	-3	-3	1	1	2	2	65	1	20	0	0	0	1	0	0	0	0	0	0	1
1	2	2	65	1	2	2	1	3	7	2	2	65	3	7	2	1	2	2	5	1	-2	-2	-2	-2	-2	-3	-3	-3	-3	-3	-3	1	1	2	1	65	1	20	0	0	0	1	0	0	0	1	0	0	1
1	1	2	42	2	2	2	1	3	7	1	2	49	4	5	3	1	1	2	1	-2	-2	-2	-2	-2	-2	1	1	1	81	-2	-2	3	1	1	2	1	1	100	1	0	0	0	1	0	0	0	1	1	0
1	1	2	34	1	2	2	1	4	5	4	2	28	4	5	4	1	1	1	2	-2	-2	-2	-2	-2	-2	1	2	2	53	1	52	3	1	1	1	2	1	56	1	0	0	0	0	0	0	0	1	1	0
1	2	2	63	2	2	2	1	3	7	2	2	52	4	6	3	1	1	1	1	-2	-2	-2	-2	-2	-2	-3	-3	-3	-3	-3	-3	2	2	-3	-3	-3	-3	-3	-3	-3	-3	-3	-3	-3	-3	-3	-3	-3	-3
1	2	2	79	1	2	2	1	3	7	3	2	72	2	7	2	1	2	1	14	2	4	-2	-2	-2	-2	-3	-3	-3	-3	-3	-3	1	2	-3	-3	-3	-3	-3	-3	-3	-3	-3	-3	-3	-3	-3	-3	-3	-3
1	1	2	38	2	2	2	1	2	7	1	2	39	4	6	4	1	2	1	10	2	2	-2	-2	-2	-2	1	2	1	68	2	68	3	1	1	2	2	1	56	0	0	0	0	0	1	0	0	1	0	0
1	1	3	33	2	2	2	1	1	7	1	2	32	1	4	3	1	2	2	6	1	3.5	-2	-2	-2	-2	1	2	1	60	2	60	3	1	1	2	6	1	50	1	0	0	0	0	1	0	0	1	0	0
1	1	3	36	1	2	2	1	4	8	4	2	36	4	5	4	1	2	1	13	1	4	-2	-2	-2	-2	1	2	2	62	1	62	3	1	1	1	4	1	81.6	1	0	0	0	0	1	0	0	0	1	0
1	2	3	60	2	2	2	1	2	7	2	2	61	3	7	2	1	1	2	7	-2	-2	-2	-2	-2	-2		-3	-3	-3	-3	-3	1	2	-3	-3	-3	-3	-3	-3	-3	-3	-3	-3	-3	-3	-3	-3	-3	-3
1	1	3	32	2	2	2	1	4	7	1	2	36	4	6	4	1	2	2	9	2	4	-2	-2	-2	-2	1	2	1	70	2	71	3	2	-3	-3	-3	-3	-3	-3	-3	-3	-3	-3	-3	-3	-3	-3	-3	-3
1	2	3	65	2	2	2	1	3	7	2	2	70	3	7	2	2	0	-3	-3	-3	-3	-3	-3	-3	-3		-3	-3	-3	-3	-3	1	2	-3	-3	-3	-3	-3	-3	-3	-3	-3	-3	-3	-3	-3	-3	-3	-3
1	1	3	38	1	2	2	1	4	8	4	2	34	4	5	4	1	2	1	6	2	1	-2	-2	-2	-2	1	2	1	65	2	65	3	1	1	1	6	1	81.6	1	0	0	0	0	1	0	0	0	1	0
1	1	3	40	2	2	2	1	4	5	3	2	40	4	5	4	1	2	2	14	2	3	-2	-2	-2	-2	1	2	1	66	2	64	3	1	1	2	3	2	0	1	0	0	0	0	0	0	0	0	1	1
1	2	3	69	2	2	2	1	2	7	2	4	-3	-3	-3	-3	1	1	2	18	-2	-2	-2	-2	-2	-2		-3	-3	-3	-3	-3	1	1	2	2	69	1	38	0	1	0	0	0	0	0	0	0	1	0
1	1	3	41	2	2	2	1	4	8	3	2	41	4	8	3	1	3	1	14	1	6	2	0.17	-2	-2	1	2	1	70	2	70	3	2	-3	-3	-3	-3	-3	-3	-3	-3	-3	-3	-3	-3	-3	-3	-3	-3
1	1	3	45	2	2	2	1	3	4	2	2	45	3	8	3	1	2	2	17	1	6	-2	-2	-2	-2	1	2	1	72	2	65	3	2	-3	-3	-3	-3	-3	-3	-3	-3	-3	-3	-3	-3	-3	-3	-3	-3
1	2	3	79	1	2	2	1	4	7	3	2	81	4	7	3	1	2	1	24	2	22	-2	-2	-2	-2		-3	-3	-3	-3	-3	1	2	-3	-3	-3	-3	-3	-3	-3	-3	-3	-3	-3	-3	-3	-3	-3	-3
1	2	3	60	2	2	2	1	3	7	2	2	63	4	7	4	1	1	2	2	-2	-2	-2	-2	-2	-2		-3	-3	-3	-3	-3	1	2	-3	-3	-3	-3	-3	-3	-3	-3	-3	-3	-3	-3	-3	-3	-3	-3
1	1	3	37	2	2	2	1	4	8	3	2	38	4	5	4	1	2	1	13	2	6	-2	-2	-2	-2	1	2	1	64	2	63	3	2	-3	-3	-3	-3	-3	-3	-3	-3	-3	-3	-3	-3	-3	-3	-3	-3
1	1	3	33	2	2	2	1	4	8	4	2	33	4	8	4	1	2	1	7	1	3	-2	-2	-2	-2	1	2	1	60	2	60	3	1	1	1	3	1	5	1	0	0	0	0	0	0	0	0	1	0
1	2	3	65	2	2	2	1	4	7	3	2	64	4	7	3	1	1	1	4	-2	-2	-2	-2	-2	-2		-3	-3	-3	-3	-3	5	1	2	2	65	1	100	0	1	0	0	0	0	0	0	0	1	1
1	2	3	70	1	2	2	1	2	7	3	2	65	2	7	2	1	2	1	13	2	8	-2	-2	-2	-2		-3	-3	-3	-3	-3	1	1	2	1	70	1	30	0	1	0	0	0	0	0	1	0	1	0
1	2	3	65	2	2	2	1	1	7	1	2	65	1	3	2	1	2	1	7	2	3	-2	-2	-2	-2		-3	-3	-3	-3	-3	5	1	2	2	65	1	20	0	1	0	0	0	1	0	1	1	0	1
1	2	3	60	2	2	2	1	2	7	2	2	63	4	7	2	2	0	-3	-3	-3	-3	-3	-3	-3	-3		-3	-3	-3	-3	-3	1	2	-3	-3	-3	-3	-3	-3	-3	-3	-3	-3	-3	-3	-3	-3	-3	-3
1	1	3	28	2	2	2	1	4	7	2	2	29	3	7	2	1	2	2	4	1	1	-2	-2	-2	-2	1	2	1	70	2	70	3	1	1	2	4	1	6	1	0	0	0	0	1	0	0	0	1	1
1	2	3	70	2	2	2	1	1	3	1	2	-2	4	4	2	1	1	1	6	-2	-2	-2	-2	-2	-2		-3	-3	-3	-3	-3	1	1	2	2	70	1	81.6	1	0	0	0	0	0	0	0	1	1	1
1	2	3	73	1	2	2	1	3	7	4	4	-3	-3	-3	-3	1	2	1	17	2	12	-2	-2	-2	-2		-3	-3	-3	-3	-3	1	1	2	1	73	2	0	0	0	0	0	0	0	0	0	1	0	0
1	1	3	36	2	2	2	1	4	8	3	2	41	4	5	4	1	2	1	7	1	1.5	-2	-2	-2	-2	1	2	1	72	2	72	3	1	1	1	7	1	13	1	0	0	0	0	1	0	1	0	1	0
1	2	3	71	1	2	2	1	2	7	2	2	63	4	7	3	1	2	2	0.25	1	0.08	-2	-2	-2	-2		-3	-3	-3	-3	-3	4	1	2	1	71	1	50	0	1	0	0	1	0	0	0	1	1	1
1	2	3	73	2	2	2	1	2	7	2	2	72	2	3	1	1	1	2	21	-2	-2	-2	-2	-2	-2		-3	-3	-3	-3	-3	1	2	-3	-3	-3	-3	-3	-3	-3	-3	-3	-3	-3	-3	-3	-3	-3	-3
1	1	3	33	2	2	2	1	4	8	3	2	33	4	5	3	1	2	2	7	1	0.83	-2	-2	-2	-2	1	2	1	58	2	58	3	1	1	2	7	2	-3	1	0	0	0	0	0	0	1	0	1	0
1	1	3	55	2	2	2	1	2	7	1	2	56	2	7	1	1	2	2	5.5	2	4	-2	-2	-2	-2	2	-3	-3	-3	-3	-3	3	1	1	2	5.5	1	20	0	0	0	0	0	1	0	1	0	1	0
1	1	3	39	2	2	2	1	5	5	4	2	40	4	5	4	1	2	1	8	2	0.5	-2	-2	-2	-2	1	2	1	65	2	65	3	1	1	1	8	1	30	1	0	0	0	1	1	0	0	0	1	1
1	2	3	67	2	2	2	1	2	7	2	1	-3	-3	-3	-3	2	0	-3	-3	-3	-3	-3	-3	-3	-3		-3	-3	-3	-3	-3	1	2	-3	-3	-3	-3	-3	-3	-3	-3	-3	-3	-3	-3	-3	-3	-3	-3
1	2	3	66	2	2	2	1	2	7	2	4	-3	-3	-3	-3	1	1	1	7	-2	-2	-2	-2	-2	-2		-3	-3	-3	-3	-3	5	2	-3	-3	-3	-3	-3	-3	-3	-3	-3	-3	-3	-3	-3	-3	-3	-3
1	1	3	34	2	2	2	1	4	5	3	2	36	4	5	3	1	1	1	6	-2	-2	-2	-2	-2	-2	1	2	1	70	2	70	3	2	-3	-3	-3	-3	-3	-3	-3	-3	-3	-3	-3	-3	-3	-3	-3	-3
1	1	3	31	2	2	2	1	4	2	3	2	31	3	8	3	1	1	2	8	-2	-2	-2	-2	-2	-2	1	2	1	59	2	58	5	2	-3	-3	-3	-3	-3	-3	-3	-3	-3	-3	-3	-3	-3	-3	-3	-3
1	1	3	48	1	2	2	1	4	8	4	2	47	4	8	4	1	1	1	4	-2	-2	-2	-2	-2	-2	1	2	1	80	2	80	3	1	1	1	4	1	81.6	1	0	0	0	0	0	0	0	1	0	0
1	1	3	33	2	2	2	1	4	5	4	2	34	4	5	4	1	1	2	3	-2	-2	-2	-2	-2	-2	1	2	1	55	2	55	3	1	1	2	3	1	30	1	0	0	0	0	0	0	0	0	1	0
1	1	3	32	2	2	2	1	4	8	4	2	36	4	6	4	1	1	2	5	-2	-2	-2	-2	-2	-2	1	1	2	79	-2	-2	3	1	1	2	5	1	20	1	0	0	0	0	1	0	0	0	0	1
1	1	3	32	2	2	2	1	4	5	3	2	36	4	6	4	1	1	1	5	-2	-2	-2	-2	-2	-2	1	2	1	65	2	60	3	1	1	1	5	1	50	1	0	0	0	0	0	0	0	1	1	1
1	1	3	62	1	2	2	1	3	7	2	2	61	3	7	2	1	1	1	3	-2	-2	-2	-2	-2	-2	1	2	1	62	2	61	3	1	1	1	3	1	30	1	0	0	0	0	0	0	1	0	1	0
1	1	3	41	1	2	2	1	2	8	4	2	40	2	8	4	1	2	1	14	2	5	-2	-2	-2	-2	1	2	1	70	2	70	3	1	1	2	5	1	80	1	0	0	0	0	0	0	1	0	0	0
1	1	3	37	2	2	2	1	4	5	4	2	34	4	5	4	1	1	2	7	-2	-2	-2	-2	-2	-2	1	2	1	66	2	65	3	1	1	2	7	1	10	1	0	0	0	0	0	0	1	0	0	0
1	1	3	42	2	2	2	1	4	5	2	2	42	3	5	2	1	2	1	5	2	15	-2	-2	-2	-2	1	2	1	65	2	65	3	1	1	1	5	1	10	1	0	0	0	0	0	0	0	0	0	0
1	2	3	66	2	2	2	1	3	7	2	2	72	4	7	2	1	1	1	3	-2	-2	-2	-2	-2	-2		-3	-3	-3	-3	-3	5	2	-3	-3	-3	-3	-3	-3	-3	-3	-3	-3	-3	-3	-3	-3	-3	-3
1	2	3	75	2	2	2	2	3	7	2	2	82	2	7	2	1	4	1	11	1	10	1	4	2	13		-3	-3	-3	-3	-3	5	2	-3	-3	-3	-3	-3	-3	-3	-3	-3	-3	-3	-3	-3	-3	-3	-3
1	1	3	36	1	2	2	1	4	8	3	2	35	4	8	3	1	1	2	7	-2	-2	-2	-2	-2	-2	1	2	1	60	2	60	3	1	1	2	7	1	30	1	0	0	0	0	1	0	0	1	1	0
1	2	3	65	1	2	2	1	4	7	3	2	64	4	7	3	1	2	1	6	2	2	-2	-2	-2	-2		-3	-3	-3	-3	-3	1	2	-3	-3	-3	-3	-3	-3	-3	-3	-3	-3	-3	-3	-3	-3	-3	-3
1	2	3	61	2	2	2	1	3	7	2	2	62	3	7	2	1	2	2	9	1	7	-2	-2	-2	-2		-3	-3	-3	-3	-3	1	2	-3	-3	-3	-3	-3	-3	-3	-3	-3	-3	-3	-3	-3	-3	-3	-3
1	2	3	60	2	2	2	1	2	7	2	2	60	2	7	1	1	1	2	4	-2	-2	-2	-2	-2	-2		-3	-3	-3	-3	-3	1	1	2	2	60	1	50	0	1	0	0	0	1	1	1	1	0	1
1	2	3	62	2	2	2	1	3	7	2	2	60	2	5	3	2	0	-3	-3	-3	-3	-3	-3	-3	-3		-3	-3	-3	-3	-3	1	2	-3	-3	-3	-3	-3	-3	-3	-3	-3	-3	-3	-3	-3	-3	-3	-3
1	2	3	72	1	2	2	1	2	7	2	2	66	2	7	2	2	0	-3	-3	-3	-3	-3	-3	-3	-3		-3	-3	-3	-3	-3	1	2	-3	-3	-3	-3	-3	-3	-3	-3	-3	-3	-3	-3	-3	-3	-3	-3
1	2	3	63	2	2	2	1	3	3	2	2	65	3	7	2	1	2	-2	10	2	7	-2	-2	-2	-2		-3	-3	-3	-3	-3	1	1	2	2	63	1	10	0	1	0	0	0	0	0	1	1	1	0
1	2	3	72	2	2	2	1	1	7	1	2	80	2	7	2	1	1	1	13	-2	-2	-2	-2	-2	-2		-3	-3	-3	-3	-3	1	2	-3	-3	-3	-3	-3	-3	-3	-3	-3	-3	-3	-3	-3	-3	-3	-3
1	2	3	70	2	2	2	1	2	7	2	2	76	3	7	2	1	1	1	16	-2	-2	-2	-2	-2	-2		-3	-3	-3	-3	-3	1	2	-3	-3	-3	-3	-3	-3	-3	-3	-3	-3	-3	-3	-3	-3	-3	-3
2	1	1	31	2	-3	2	1	2	7	1	2	32	2	4	3	1	3	1	7	2	5	1	3	-2	-2	1	1	2	58	-2	-2	3	1	1	1	3	-3	-3	1	0	0	0	0	0	-3	-3	-3	-3	-3
2	1	1	33	2	-3	2	1	3	5	2	2	35	4	6	2	1	2	1	10	1	6	-2	-2	-2	-2	1	2	1	58	2	58	3	1	1	1	6	-3	-3	0	0	0	0	0	1	-3	-3	-3	-3	-3
2	1	1	50	2	-3	2	1	3	4	2	2	50	1	7	1	1	1	1	6	-2	-2	-2	-2	-2	-2	1	2	1	60	2	59	3	1	1	1	6	-3	-3	0	0	0	0	1	0	-3	-3	-3	-3	-3
2	1	1	36	2	-3	2	1	2	7	1	2	37	2	6	2	1	2	1	13	2	5	-2	-2	-2	-2	1	2	1	57	2	57	3	1	1	2	5	-3	-3	1	0	0	0	0	0	-3	-3	-3	-3	-3
2	1	1	30	1	-3	2	1	3	6	3	2	30	4	7	1	1	4	2	12	1	6	2	3	2	1	1	1	2	55	-2	-2	3	1	1	2	3	-3	-3	0	0	0	0	0	1	-3	-3	-3	-3	-3
2	1	1	67	2	-3	2	1	1	3	1	2	65	2	3	1	1	1	2	4	-2	-2	-2	-2	-2	-2	2	-3	-3	-3	-3	-3	3	1	1	2	4	-3	-3	1	0	0	0	1	0	-3	-3	-3	-3	-3
2	1	1	31	2	-3	2	1	2	4	2	2	36	2	4	2	1	3	1	10	2	5	1	3	-2	-2	1	2	1	56	2	55	3	1	1	1	3	-3	-3	1	0	0	0	0	0	-3	-3	-3	-3	-3
2	1	1	30	2	-3	2	1	2	7	1	2	30	2	4	2	1	2	1	8	1	3.5	-2	-2	-2	-2	1	2	1	60	2	52	3	1	1	1	3.5	-3	-3	1	0	0	0	0	0	-3	-3	-3	-3	-3
2	1	1	28	1	-3	2	1	3	8	3	2	27	2	4	2	1	1	2	8	-2	-2	-2	-2	-2	-2	2	-3	-3	-3	-3	-3	3	1	1	2	8	-3	-3	1	0	0	0	0	0	-3	-3	-3	-3	-3
2	1	1	33	2	-3	2	1	2	7	1	2	34	2	3	2	1	2	2	9	1	6	-2	-2	-2	-2	1	2	1	72	2	65	3	1	1	1	6	-3	-3	0	0	1	0	0	1	-3	-3	-3	-3	-3
2	1	1	37	1	-3	2	1	2	8	4	2	27	2	7	1	1	1	1	5	-2	-2	-2	-2	-2	-2	1	2	1	65	2	64	3	1	1	1	5	-3	-3	0	0	0	0	0	1	-3	-3	-3	-3	-3
2	1	1	65	2	-3	2	1	1	7	1	2	68	2	7	1	1	1	1	4	-2	-2	-2	-2	-2	-2	1	2	1	60	2	60	3	1	1	1	4	-3	-3	0	0	0	0	0	1	-3	-3	-3	-3	-3
2	1	1	55	2	-3	2	1	2	7	1	2	55	1	7	1	1	2	1	7	1	4	-2	-2	-2	-2	1	2	1	53	2	55	1	2	-3	-3	-3	-3	-3	-3	-3	-3	-3	-3	-3	-3	-3	-3	-3	-3
2	1	1	27	1	-3	2	1	2	4	3	2	24	3	7	1	1	4	2	8	2	7	1	5	1	2	2	-3	-3	-3	-3	-3	3	2	-3	-3	-3	-3	-3	-3	-3	-3	-3	-3	-3	-3	-3	-3	-3	-3
2	1	1	30	2	-3	2	1	2	5	2	2	31	2	5	2	1	2	1	7	2	4	-2	-2	-2	-2	1	2	1	70	2	70	3	2	-3	-3	-3	-3	-3	-3	-3	-3	-3	-3	-3	-3	-3	-3	-3	-3
2	1	1	56	1	-3	2	1	2	8	3	2	49	2	7	1	1	2	2	6	2	1.5	-2	-2	-2	-2	1	2	1	56	2	55	3	2	-3	-3	-3	-3	-3	-3	-3	-3	-3	-3	-3	-3	-3	-3	-3	-3
2	1	1	33	2	-3	2	1	1	7	1	2	33	1	4	2	1	1	1	1	-2	-2	-2	-2	-2	-2	1	2	1	60	2	57	3	2	-3	-3	-3	-3	-3	-3	-3	-3	-3	-3	-3	-3	-3	-3	-3	-3
2	1	1	30	1	-3	2	1	2	6	3	2	29	2	5	2	1	2	1	6	1	5	-2	-2	-2	-2	1	2	1	80	2	80	3	2	-3	-3	-3	-3	-3	-3	-3	-3	-3	-3	-3	-3	-3	-3	-3	-3
2	1	1	32	2	-3	2	1	3	7	1	2	34	3	4	3	1	2	2	9	1	4.5	-2	-2	-2	-2	1	2	1	57	2	58	3	2	-3	-3	-3	-3	-3	-3	-3	-3	-3	-3	-3	-3	-3	-3	-3	-3
2	1	1	53	2	-3	2	1	1	7	1	3	55	2	3	-2	1	2	2	12	1	4.5	-2	-2	-2	-2	1	2	1	85	2	80	3	2	-3	-3	-3	-3	-3	-3	-3	-3	-3	-3	-3	-3	-3	-3	-3	-3
2	1	1	33	2	-3	2	1	2	5	2	2	33	3	6	2	1	3	1	15	2	10	2	7	-2	-2	1	2	1	67	2	64	3	2	-3	-3	-3	-3	-3	-3	-3	-3	-3	-3	-3	-3	-3	-3	-3	-3
2	1	1	64	2	-3	2	1	1	7	1	4	-3	-3	-3	-3	1	2	2	7	1	4	-2	-2	-2	-2	1	2	1	70	2	70	3	2	-3	-3	-3	-3	-3	-3	-3	-3	-3	-3	-3	-3	-3	-3	-3	-3
2	1	1	36	2	-3	2	1	1	7	2	2	45	2	4	2	1	3	2	6	1	4	2	1	-2	-2	1	2	1	55	2	58	3	2	-3	-3	-3	-3	-3	-3	-3	-3	-3	-3	-3	-3	-3	-3	-3	-3
2	1	1	33	2	-3	2	1	2	4	2	2	39	2	4	1	1	2	2	-2	1	-2	-2	-2	-2	-2	2	-3	-3	-3	-3	-3	3	2	-3	-3	-3	-3	-3	-3	-3	-3	-3	-3	-3	-3	-3	-3	-3	-3
2	1	1	40	2	-3	2	1	3	5	2	2	40	3	4	2	1	2	1	5	2	2	-2	-2	-2	-2	1	2	1	60	2	65	3	2	-3	-3	-3	-3	-3	-3	-3	-3	-3	-3	-3	-3	-3	-3	-3	-3
2	2	1	66	2	-3	2	1	1	7	1	2	64	1	4	1	2	0	-3	-3	-3	-3	-3	-3	-3	-3	-3	-3	-3	-3	-3	-3	5	1	1	2	66	-3	-3	0	1	0	0	0	0	-3	-3	-3	-3	-3
2	2	1	77	1	-3	2	1	2	3	1	2	70	2	7	1	2	0	-3	-3	-3	-3	-3	-3	-3	-3	-3	-3	-3	-3	-3	-3	1	1	1	1	77	-3	-3	0	1	0	0	0	0	-3	-3	-3	-3	-3
2	2	1	70	2	-3	2	1	2	3	2	2	74	2	3	2	1	2	2	22	1	19	-2	-2	-2	-2	-3	-3	-3	-3	-3	-3	3	1	1	2	70	-3	-3	0	0	0	0	0	1	-3	-3	-3	-3	-3
2	2	1	70	2	-3	2	1	1	7	1	4	-3	-3	-3	-3	1	2	2	15	1	10	-2	-2	-2	-2	-3	-3	-3	-3	-3	-3	1	2	-3	-3	-3	-3	-3	-3	-3	-3	-3	-3	-3	-3	-3	-3	-3	-3
2	2	1	72	1	-3	2	1	1	7	1	2	-2	-2	-2	-2	1	3	1	15	1	9	2	4	-2	-2	-3	-3	-3	-3	-3	-3	1	2	-3	-3	-3	-3	-3	-3	-3	-3	-3	-3	-3	-3	-3	-3	-3	-3
2	2	1	68	2	-3	2	1	1	7	1	2	-2	-2	-2	-2	1	3	2	11	2	9	2	3	-2	-2	-3	-3	-3	-3	-3	-3	1	2	-3	-3	-3	-3	-3	-3	-3	-3	-3	-3	-3	-3	-3	-3	-3	-3
2	2	1	71	2	-3	2	1	1	3	1	2	-2	-2	-2	-2	1	3	1	17	2	8	2	3	-2	-2	-3	-3	-3	-3	-3	-3	1	2	-3	-3	-3	-3	-3	-3	-3	-3	-3	-3	-3	-3	-3	-3	-3	-3
2	2	1	75	1	-3	2	1	1	7	2	2	-2	-2	-2	-2	1	2	1	8	1	6	-2	-2	-2	-2	-3	-3	-3	-3	-3	-3	1	2	-3	-3	-3	-3	-3	-3	-3	-3	-3	-3	-3	-3	-3	-3	-3	-3
2	2	1	77	2	-3	2	1	1	7	1	2	-2	1	7	1	2	0	-3	-3	-3	-3	-3	-3	-3	-3	-3	-3	-3	-3	-3	-3	1	2	-3	-3	-3	-3	-3	-3	-3	-3	-3	-3	-3	-3	-3	-3	-3	-3
2	2	1	73	1	-3	2	1	1	3	1	2	76	1	7	1	1	3	2	-2	1	-2	1	-2	-2	-2	-3	-3	-3	-3	-3	-3	1	2	-3	-3	-3	-3	-3	-3	-3	-3	-3	-3	-3	-3	-3	-3	-3	-3
2	2	1	81	2	-3	2	1	1	7	1	4	-3	-3	-3	-3	2	0	-3	-3	-3	-3	-3	-3	-3	-3	-3	-3	-3	-3	-3	-3	5	2	-3	-3	-3	-3	-3	-3	-3	-3	-3	-3	-3	-3	-3	-3	-3	-3
2	2	1	72	2	-3	2	1	1	3	1	4	-3	-3	-3	-3	1	3	2	27	2	27	1	23	-2	-2	-3	-3	-3	-3	-3	-3	1	2	-3	-3	-3	-3	-3	-3	-3	-3	-3	-3	-3	-3	-3	-3	-3	-3
2	2	1	77	2	-3	2	1	1	7	1	4	-3	-3	-3	-3	1	2	2	-2	2	-2	-2	-2	-2	-2	-3	-3	-3	-3	-3	-3	1	2	-3	-3	-3	-3	-3	-3	-3	-3	-3	-3	-3	-3	-3	-3	-3	-3
2	2	1	73	2	-3	2	1	1	7	1	2	77	1	7	1	1	2	1	-2	2	-2	-2	-2	-2	-2	-3	-3	-3	-3	-3	-3	5	2	-3	-3	-3	-3	-3	-3	-3	-3	-3	-3	-3	-3	-3	-3	-3	-3
2	2	1	86	2	-3	2	1	1	7	1	4	-3	-3	-3	-3	1	3	1	-2	2	-2	2	-2	-2	-2	-3	-3	-3	-3	-3	-3	1	2	-3	-3	-3	-3	-3	-3	-3	-3	-3	-3	-3	-3	-3	-3	-3	-3
2	2	1	71	2	-3	2	1	1	3	1	4	-3	-3	-3	-3	1	3	2	-2	1	-2	1	-2	-2	-2	-3	-3	-3	-3	-3	-3	1	2	-3	-3	-3	-3	-3	-3	-3	-3	-3	-3	-3	-3	-3	-3	-3	-3
2	2	1	75	1	-3	2	1	1	7	1	2	71	1	3	1	1	2	1	-2	1	-2	-2	-2	-2	-2	-3	-3	-3	-3	-3	-3	5	2	-3	-3	-3	-3	-3	-3	-3	-3	-3	-3	-3	-3	-3	-3	-3	-3
2	2	1	73	2	-3	2	1	1	3	1	4	-3	-3	-3	-3	1	1	1	14	-2	-2	-2	-2	-2	-2	-3	-3	-3	-3	-3	-3	1	2	-3	-3	-3	-3	-3	-3	-3	-3	-3	-3	-3	-3	-3	-3	-3	-3
2	2	1	73	2	-3	2	1	1	3	1	4	-3	-3	-3	-3	1	2	1	-2	1	-2	-2	-2	-2	-2	-3	-3	-3	-3	-3	-3	1	2	-3	-3	-3	-3	-3	-3	-3	-3	-3	-3	-3	-3	-3	-3	-3	-3
2	2	1	78	2	-3	2	1	1	3	1	2	83	1	3	1	1	2	1	-2	1	-2	-2	-2	-2	-2	-3	-3	-3	-3	-3	-3	1	2	-3	-3	-3	-3	-3	-3	-3	-3	-3	-3	-3	-3	-3	-3	-3	-3
2	2	1	84	1	-3	2	1	1	7	1	4	-3	-3	-3	-3	1	4	2	-2	1	-2	1	-2	-2	4	-3	-3	-3	-3	-3	-3	5	2	-3	-3	-3	-3	-3	-3	-3	-3	-3	-3	-3	-3	-3	-3	-3	-3
2	2	1	66	2	-3	2	1	1	3	1	2	70	1	3	1	1	4	2	25	1	13	1	9	1	-2	-3	-3	-3	-3	-3	-3	1	2	-3	-3	-3	-3	-3	-3	-3	-3	-3	-3	-3	-3	-3	-3	-3	-3
2	2	1	70	2	-3	2	1	1	3	1	2	70	1	3	1	1	3	1	-2	2	-2	2	-2	-2	-2	-3	-3	-3	-3	-3	-3	1	2	-3	-3	-3	-3	-3	-3	-3	-3	-3	-3	-3	-3	-3	-3	-3	-3
2	2	1	70	2	-3	2	1	1	3	1	2	74	1	3	1	1	2	1	-2	1	-2	-2	-2	-2	-2	-3	-3	-3	-3	-3	-3	5	2	-3	-3	-3	-3	-3	-3	-3	-3	-3	-3	-3	-3	-3	-3	-3	-3
2	2	1	65	2	-3	2	1	1	4	1	2	63	1	7	2	1	2	1	6	2	2	-2	-2	-2	-2	-3	-3	-3	-3	-3	-3	3	2	-3	-3	-3	-3	-3	-3	-3	-3	-3	-3	-3	-3	-3	-3	-3	-3
2	1	2	25	1	-3	2	1	4	6	4	2	24	4	7	1	1	1	1.25	-2	-2	-2	-2	-2	-2	-2	1	2	1	51	2	53	3	1	1	2	1	-3	-3	1	0	0	0	0	0	-3	-3	-3	-3	-3
2	1	2	29	2	-3	2	1	4	7	1	2	31	4	5	4	1	2	2	1	0.92	-2	-2	-2	-2	-2	1	2	1	60	2	55	3	1	1	1	1	-3	-3	1	0	0	0	1	1	-3	-3	-3	-3	-3
2	1	2	28	2	-3	2	1	2	8	1	2	28	4	4	2	1	1	5	-2	-2	-2	-2	-2	-2	-2	1	2	1	52	2	50	3	2	-3	-3	-3	-3	-3	-3	-3	-3	-3	-3	-3	-3	-3	-3	-3	-3
2	1	2	29	2	-3	2	1	4	8	3	2	40	3	5	3	1	1	2	-2	-2	-2	-2	-2	-2	-2	2	-3	-3	-3	-3	-3	3	1	1	2	2	-3	-3	1	0	0	0	0	0	-3	-3	-3	-3	-3
2	1	2	29	1	-3	2	1	3	6	4	2	30	4	8	2	1	1	0.92	-2	-2	-2	-2	-2	-2	-2	1	2	2	52	1	54	3	1	1	2	1	-3	-3	1	0	0	0	0	0	-3	-3	-3	-3	-3
2	1	2	29	2	-3	2	1	3	8	3	2	35	3	8	3	1	1	1	-2	-2	-2	-2	-2	-2	-2	1	2	1	60	2	58	3	1	1	1	1	-3	-3	0	0	1	0	0	0	-3	-3	-3	-3	-3
2	1	2	27	2	-3	2	1	5	8	4	2	28	4	8	4	1	2	2	2	0.25	-2	-2	-2	-2	-2	2	-3	-3	-3	-3	-3	3	2	-3	-3	-3	-3	-3	-3	-3	-3	-3	-3	-3	-3	-3	-3	-3	-3
2	1	2	30	1	-3	2	1	2	4	2	2	28	2	4	2	1	2	7	1	7	-2	-2	-2	-2	-2	2	-3	-3	-3	-3	-3	3	2	-3	-3	-3	-3	-3	-3	-3	-3	-3	-3	-3	-3	-3	-3	-3	-3
2	1	2	26	2	-3	2	1	4	7	1	2	32	4	5	3	1	1	0.83	-2	-2	-2	-2	-2	-2	-2	1	2	1	58	2	57	3	1	1	2	1	-3	-3	1	0	0	0	0	0	-3	-3	-3	-3	-3
2	1	2	31	1	-3	2	1	3	5	3	2	22	-2	8	2	1	1	0.92	-2	-2	-2	-2	-2	-2	-2	2	-3	-3	-3	-3	-3	3	1	1	1	1	-3	-3	1	0	0	0	0	0	-3	-3	-3	-3	-3
2	1	2	31	1	-3	2	1	2	6	3	2	27	4	5	3	1	1	2	1	-2	-2	-2	-2	-2	-2	2	-3	-3	-3	-3	-3	3	2	-3	-3	-3	-3	-3	-3	-3	-3	-3	-3	-3	-3	-3	-3	-3	-3
2	1	2	26	2	-3	2	1	4	8	3	2	26	-2	-2	3	1	1	1	-2	-2	-2	-2	-2	-2	-2	1	2	1	47	2	47	3	2	-3	-3	-3	-3	-3	-3	-3	-3	-3	-3	-3	-3	-3	-3	-3	-3
2	1	2	39	2	-3	2	1	4	5	4	2	38	4	6	4	1	1	0.75	-2	-2	-2	-2	-2	-2	-2	1	2	1	66	2	65	3	2	-3	-3	-3	-3	-3	-3	-3	-3	-3	-3	-3	-3	-3	-3	-3	-3
2	1	2	28	2	-3	2	1	3	5	3	1	-2	4	2	3	2	0	-3	-3	-3	-3	-3	-3	-3	-3	2	-3	-3	-3	-3	-3	3	1	1	1	2.5	-3	-3	0	0	0	0	1	0	-3	-3	-3	-3	-3
2	1	2	23	2	-3	2	1	3	8	2	2	24	-2	7	2	1	2	3	2	0.67	-2	-2	-2	-2	-2	1	2	1	55	2	55	3	2	-3	-3	-3	-3	-3	-3	-3	-3	-3	-3	-3	-3	-3	-3	-3	-3
2	1	2	50	2	-3	2	1	4	7	3	3	-2	-2	-2	-2	1	1	2	-2	-2	-2	-2	-2	-2	-2	1	2	1	53	2	50	3	2	-3	-3	-3	-3	-3	-3	-3	-3	-3	-3	-3	-3	-3	-3	-3	-3
2	1	2	29	2	-3	2	1	4	7	1	2	30	4	8	3	1	1	0.67	-2	-2	-2	-2	-2	-2	-2	1	2	1	58	2	56	3	1	1	1	0.5	-3	-3	1	0	0	0	0	0	-3	-3	-3	-3	-3
2	1	2	32	1	-3	2	1	3	5	4	2	27	3	5	2	1	2	3	2	1	2	-2	-2	-2	-2	1	1	2	65	-2	-2	3	1	1	2	1	-3	-3	1	0	0	0	0	0	-3	-3	-3	-3	-3
2	1	2	35	2	-3	2	1	4	5	4	2	35	5	5	4	1	2	5	2	1	-2	-2	-2	-2	-2	1	2	1	59	2	59	3	1	1	2	1	-3	-3	0	0	0	0	1	1	-3	-3	-3	-3	-3
2	1	2	31	1	-3	2	1	4	6	4	2	30	4	5	3	1	1	0.83	-2	-2	-2	-2	-2	-2	-2	1	2	1	60	2	60	3	2	-3	-3	-3	-3	-3	-3	-3	-3	-3	-3	-3	-3	-3	-3	-3	-3
2	1	2	26	2	-3	2	1	2	8	2	2	26	2	8	2	1	2	2	1	11	-2	-2	-2	-2	-2	1	2	2	60	1	60	3	1	1	2	2	-3	-3	0	0	0	0	0	0	-3	-3	-3	-3	-3
2	1	2	24	2	-3	2	1	3	5	2	2	27	3	5	2	1	1	1	-2	-2	-2	-2	-2	-2	-2	1	1	2	50	-2	-2	3	2	-3	-3	-3	-3	-3	-3	-3	-3	-3	-3	-3	-3	-3	-3	-3	-3
2	1	2	35	2	-3	2	1	3	8	3	2	36	3	8	3	1	3	11	2	6	1	4	-2	-2	-2	1	1	2	73	-2	-2	3	1	1	2	6	-3	-3	0	0	0	0	1	0	-3	-3	-3	-3	-3
2	1	2	30	2	-3	2	1	4	8	3	2	34	3	8	4	1	1	1.5	-2	-2	-2	-2	-2	-2	-2	1	1	2	62	-2	-2	3	2	-3	-3	-3	-3	-3	-3	-3	-3	-3	-3	-3	-3	-3	-3	-3	-3
2	1	2	25	2	-3	2	1	5	8	3	2	33	5	8	3	1	1	1	-2	-2	-2	-2	-2	-2	-2	1	1	1	55	-2	-2	3	1	1	1	1	-3	-3	0	0	0	0	1	0	-3	-3	-3	-3	-3
2	2	2	75	2	-3	2	1	5	7	3	2	77	5	7	3	1	1	12	-2	-2	-2	-2	-2	-2	-2	-3	-3	-3	-3	-3	-3	5	2	-3	-3	-3	-3	-3	-3	-3	-3	-3	-3	-3	-3	-3	-3	-3	-3
2	2	2	69	1	-3	2	1	1	3	1	2	67	1	3	1	1	2	16	2	2	-2	-2	-2	-2	-2	-3	-3	-3	-3	-3	-3	5	2	-3	-3	-3	-3	-3	-3	-3	-3	-3	-3	-3	-3	-3	-3	-3	-3
2	2	2	66	2	-3	2	1	3	7	1	2	69	3	7	1	1	1	3.5	-2	-2	-2	-2	-2	-2	-2	-3	-3	-3	-3	-3	-3	5	2	-3	-3	-3	-3	-3	-3	-3	-3	-3	-3	-3	-3	-3	-3	-3	-3
2	2	2	66	2	-3	2	1	4	7	2	4	-3	-3	-3	-3	1	1	10	-2	-2	-2	-2	-2	-2	-2	-3	-3	-3	-3	-3	-3	5	2	-3	-3	-3	-3	-3	-3	-3	-3	-3	-3	-3	-3	-3	-3	-3	-3
2	2	2	77	1	-3	2	1	4	7	3	2	76	4	7	3	1	1	12	-2	-2	-2	-2	-2	-2	-2	-3	-3	-3	-3	-3	-3	5	2	-3	-3	-3	-3	-3	-3	-3	-3	-3	-3	-3	-3	-3	-3	-3	-3
2	2	2	6	2	-3	2	1	1	7	1	2	65	3	7	1	1	2	38	1	36	-2	-2	-2	-2	-2	-3	-3	-3	-3	-3	-3	5	2	-3	-3	-3	-3	-3	-3	-3	-3	-3	-3	-3	-3	-3	-3	-3	-3
2	2	2	79	2	-3	2	1	1	7	1	2	81	1	4	1	1	1	30	-2	-2	-2	-2	-2	-2	-2	-3	-3	-3	-3	-3	-3	1	2	-3	-3	-3	-3	-3	-3	-3	-3	-3	-3	-3	-3	-3	-3	-3	-3
2	2	2	70	1	-3	2	1	4	7	2	2	65	4	7	2	1	1	2	-2	-2	-2	-2	-2	-2	-2	-3	-3	-3	-3	-3	-3	5	2	-3	-3	-3	-3	-3	-3	-3	-3	-3	-3	-3	-3	-3	-3	-3	-3
2	2	2	64	1	-3	2	1	2	7	1	2	66	1	7	1	1	1	10	-2	-2	-2	-2	-2	-2	-2	-3	-3	-3	-3	-3	-3	6	1	2	1	64	-3	-3	0	0	0	0	0	1	-3	-3	-3	-3	-3
2	2	2	78	1	-3	2	1	2	7	2	2	69	1	7	2	1	2	8.5	2	5.5	-2	-2	-2	-2	-2	-3	-3	-3	-3	-3	-3	5	2	-3	-3	-3	-3	-3	-3	-3	-3	-3	-3	-3	-3	-3	-3	-3	-3
2	2	2	66	2	-3	2	1	1	7	1	2	64	2	7	1	1	1	10	-2	-2	-2	-2	-2	-2	-2	-3	-3	-3	-3	-3	-3	6	1	2	2	66	-3	-3	0	0	0	0	0	1	-3	-3	-3	-3	-3
2	2	2	68	2	-3	2	1	1	4	2	4	-3	-3	-3	-3	1	1	3	-2	-2	-2	-2	-2	-2	-2	-3	-3	-3	-3	-3	-3	1	2	-3	-3	-3	-3	-3	-3	-3	-3	-3	-3	-3	-3	-3	-3	-3	-3
2	2	2	68	2	-3	2	1	2	7	2	2	67	3	7	3	1	2	5	1	3	-2	-2	-2	-2	-2	-3	-3	-3	-3	-3	-3	5	1	2	2	68	-3	-3	0	1	0	1	0	0	-3	-3	-3	-3	-3
2	2	2	63	1	-3	2	1	2	7	2	2	62	2	7	2	1	1	7	-2	-2	-2	-2	-2	-2	-2	-3	-3	-3	-3	-3	-3	3	2	-3	-3	-3	-3	-3	-3	-3	-3	-3	-3	-3	-3	-3	-3	-3	-3
2	2	2	67	1	-3	2	1	3	7	1	2	66	1	7	1	1	2	19	2	13	-2	-2	-2	-2	-2	-3	-3	-3	-3	-3	-3	5	2	-3	-3	-3	-3	-3	-3	-3	-3	-3	-3	-3	-3	-3	-3	-3	-3
2	2	2	72	2	-3	2	1	2	3	1	4	-3	-3	-3	-3	1	2	20	-2	29	-2	-2	-2	-2	-2	-3	-3	-3	-3	-3	-3	5	2	-3	-3	-3	-3	-3	-3	-3	-3	-3	-3	-3	-3	-3	-3	-3	-3
2	2	2	76	1	-3	2	1	3	4	2	2	74	1	3	1	1	2	28	2	21	-2	-2	-2	-2	-2	-3	-3	-3	-3	-3	-3	5	2	-3	-3	-3	-3	-3	-3	-3	-3	-3	-3	-3	-3	-3	-3	-3	-3
2	2	2	66	2	-3	2	1	3	7	2	2	68	4	7	2	1	1	19	-2	-2	-2	-2	-2	-2	-2	-3	-3	-3	-3	-3	-3	5	2	-3	-3	-3	-3	-3	-3	-3	-3	-3	-3	-3	-3	-3	-3	-3	-3
2	2	2	60	2	-3	2	1	3	7	2	2	62	3	7	2	2	0	-3	-3	-3	-3	-3	-3	-3	-3	-3	-3	-3	-3	-3	-3	1	2	-3	-3	-3	-3	-3	-3	-3	-3	-3	-3	-3	-3	-3	-3	-3	-3
2	2	2	69	2	-3	2	1	4	7	3	2	69	4	7	2	1	2	5	2	3.5	-2	-2	-2	-2	-2	-3	-3	-3	-3	-3	-3	1	1	2	2	69	-3	-3	0	1	1	1	0	0	-3	-3	-3	-3	-3
2	2	2	67	2	-3	2	1	2	3	1	2	78	1	3	1	1	1	8	-2	-2	-2	-2	-2	-2	-2	-3	-3	-3	-3	-3	-3	1	1	2	2	67	-3	-3	0	1	0	0	1	0	-3	-3	-3	-3	-3
2	2	2	66	1	-3	2	1	4	7	3	2	62	3	7	3	1	1	1	-2	-2	-2	-2	-2	-2	-2	-3	-3	-3	-3	-3	-3	5	2	-3	-3	-3	-3	-3	-3	-3	-3	-3	-3	-3	-3	-3	-3	-3	-3
2	2	2	62	2	-3	2	1	4	7	2	3	63	4	7	2	2	0	-3	-3	-3	-3	-3	-3	-3	-3	-3	-3	-3	-3	-3	-3	5	2	-3	-3	-3	-3	-3	-3	-3	-3	-3	-3	-3	-3	-3	-3	-3	-3
2	2	2	68	2	-3	2	1	1	3	1	2	70	2	7	1	1	2	11	2	8	-2	-2	-2	-2	-2	-3	-3	-3	-3	-3	-3	5	2	-3	-3	-3	-3	-3	-3	-3	-3	-3	-3	-3	-3	-3	-3	-3	-3
2	2	2	73	2	-3	2	1	2	3	1	4	-3	-3	-3	-3	1	2	15	2	9	-2	-2	-2	-2	-2	-3	-3	-3	-3	-3	-3	5	2	-3	-3	-3	-3	-3	-3	-3	-3	-3	-3	-3	-3	-3	-3	-3	-3
2	1	3	33	2	-3	2	1	4	8	3	2	33	4	5	3	1	2	2	7	1	0.83	-2	-2	-2	-2	1	2	1	58	2	58	3	1	1	2	7	-3	-3	1	0	0	0	0	0	-3	-3	-3	-3	-3
2	1	3	38	2	-3	2	1	2	8	4	2	30	2	8	4	1	3	1	4	2	2.5	1	1.5	-2	-2	1	2	1	55	2	55	3	1	1	1	4	-3	-3	1	0	0	0	0	0	-3	-3	-3	-3	-3
2	2	3	68	2	-3	2	1	1	3	1	2	66	2	7	1	1	2	1	15	2	2	-2	-2	-2	-2	-3	-3	-3	-3	-3	-3	3	2	-3	-3	-3	-3	-3	-3	-3	-3	-3	-3	-3	-3	-3	-3	-3	-3
2	2	3	70	2	-3	2	1	4	7	4	2	70	4	7	4	1	1	2	2	-2	-2	-2	-2	-2	-2	-3	-3	-3	-3	-3	-3	6	1	2	2	70	-3	-3	0	1	0	0	1	1	-3	-3	-3	-3	-3
2	2	3	61	2	-3	2	1	2	3	1	2	62	2	7	1	1	2	1	10	1	1	-2	-2	-2	-2	-3	-3	-3	-3	-3	-3	3	1	2	2	61	-3	-3	0	1	0	0	1	0	-3	-3	-3	-3	-3
2	2	3	65	2	-3	2	1	2	7	2	2	66	4	7	2	1	2	2	2	1	0.08	-2	-2	-2	-2	-3	-3	-3	-3	-3	-3	1	2	-3	-3	-3	-3	-3	-3	-3	-3	-3	-3	-3	-3	-3	-3	-3	-3
2	2	3	71	1	-3	2	1	4	7	3	4	-3	-3	-3	-3	1	2	1	7	1	2	-2	-2	-2	-2	-3	-3	-3	-3	-3	-3	3	2	-3	-3	-3	-3	-3	-3	-3	-3	-3	-3	-3	-3	-3	-3	-3	-3
2	2	3	65	2	-3	2	1	3	7	2	4	-3	-3	-3	-3	1	1	1	4	-2	-2	-2	-2	-2	-2	-3	-3	-3	-3	-3	-3	1	2	-3	-3	-3	-3	-3	-3	-3	-3	-3	-3	-3	-3	-3	-3	-3	-3
2	2	3	56	2	-3	2	1	2	7	2	2	60	2	7	2	1	4	1	3	1	7	1	11	2	7	-3	-3	-3	-3	-3	-3	6	1	2	2	56	-3	-3	1	1	1	0	0	0	-3	-3	-3	-3	-3
2	2	3	60	2	-3	2	1	3	7	2	2	60	2	7	3	1	2	1	6	2	3.5	-2	-2	-2	-2	-3	-3	-3	-3	-3	-3	1	2	-3	-3	-3	-3	-3	-3	-3	-3	-3	-3	-3	-3	-3	-3	-3	-3
2	2	3	75	2	-3	2	1	2	7	2	2	86	4	7	4	1	2	2	28	1	11	-2	-2	-2	-2	-3	-3	-3	-3	-3	-3	1	2	-3	-3	-3	-3	-3	-3	-3	-3	-3	-3	-3	-3	-3	-3	-3	-3
2	1	3	32	2	-3	2	1	2	8	4	2	40	2	8	4	1	1	1	4	-2	-2	-2	-2	-2	-2	1	2	1	70	2	70	1	1	1	1	4	-3	-3	0	0	0	0	0	1	-3	-3	-3	-3	-3
2	2	3	73	1	-3	2	1	3	7	2	2	70	3	7	2	2	0	-3	-3	-3	-3	-3	-3	-3	-3	-3	-3	-3	-3	-3	-3	6	2	-3	-3	-3	-3	-3	-3	-3	-3	-3	-3	-3	-3	-3	-3	-3	-3
2	2	3	67	2	-3	2	1	3	7	2	2	70	4	7	2	1	2	2	9	2	5	-2	-2	-2	-2	-3	-3	-3	-3	-3	-3	6	2	-3	-3	-3	-3	-3	-3	-3	-3	-3	-3	-3	-3	-3	-3	-3	-3
2	2	3	64	2	-3	2	1	4	7	3	2	65	4	7	2	2	0	-3	-3	-3	-3	-3	-3	-3	-3	-3	-3	-3	-3	-3	-3	6	2	-3	-3	-3	-3	-3	-3	-3	-3	-3	-3	-3	-3	-3	-3	-3	-3
2	2	3	60	2	-3	2	1	1	7	2	2	63	4	8	2	2	0	-3	-3	-3	-3	-3	-3	-3	-3	-3	-3	-3	-3	-3	-3	6	2	-3	-3	-3	-3	-3	-3	-3	-3	-3	-3	-3	-3	-3	-3	-3	-3
2	1	3	33	2	-3	2	1	3	8	3	2	33	3	8	3	1	2	1	8	2	4	-2	-2	-2	-2	1	1	2	64	-2	-2	3	1	1	1	8	-3	-3	1	0	0	0	0	1	-3	-3	-3	-3	-3
2	2	3	62	1	-3	2	1	3	7	2	2	61	3	7	2	1	1	1	3	-2	-2	-2	-2	-2	-2	-3	-3	-3	-3	-3	-3	6	1	2	1	62	-3	-3	0	1	0	0	0	0	-3	-3	-3	-3	-3
2	1	3	38	1	-3	2	1	3	8	3	2	32	3	7	1	1	2	1	8	2	1	-2	-2	-2	-2	1	2	1	73	2	73	3	2	-3	-3	-3	-3	-3	-3	-3	-3	-3	-3	-3	-3	-3	-3	-3	-3
2	2	3	70	2	-3	2	1	2	7	2	2	75	4	7	2	1	1	2	5	-2	-2	-2	-2	-2	-2	-3	-3	-3	-3	-3	-3	1	2	-3	-3	-3	-3	-3	-3	-3	-3	-3	-3	-3	-3	-3	-3	-3	-3
2	2	3	60	2	-3	2	1	2	7	2	2	60	4	7	3	2	0	-3	-3	-3	-3	-3	-3	-3	-3	-3	-3	-3	-3	-3	-3	6	2	-3	-3	-3	-3	-3	-3	-3	-3	-3	-3	-3	-3	-3	-3	-3	-3
2	2	3	68	1	-3	2	1	3	7	3	2	67	3	7	3	1	2	1	23	1	19	-2	-2	-2	-2	-3	-3	-3	-3	-3	-3	6	2	-3	-3	-3	-3	-3	-3	-3	-3	-3	-3	-3	-3	-3	-3	-3	-3
2	2	3	67	2	-3	2	1	2	7	2	2	70	2	7	2	2	0	-3	-3	-3	-3	-3	-3	-3	-3	-3	-3	-3	-3	-3	-3	6	2	-3	-3	-3	-3	-3	-3	-3	-3	-3	-3	-3	-3	-3	-3	-3	-3
2	2	3	81	1	-3	2	1	3	7	2	2	78	2	7	2	1	1	1	21	-2	-2	-2	-2	-2	-2	-3	-3	-3	-3	-3	-3	4	1	2	1	81	-3	-3	1	1	1	1	0	0	-3	-3	-3	-3	-3
2	2	3	84	2	-3	2	1	1	7	1	4	-3	-3	-3	-3	1	1	1	28	-2	-2	-2	-2	-2	-2	-3	-3	-3	-3	-3	-3	1	2	-3	-3	-3	-3	-3	-3	-3	-3	-3	-3	-3	-3	-3	-3	-3	-3
2	2	3	68	2	-3	2	1	1	7	1	4	-3	-3	-3	-3	1	1	1	8	-2	-2	-2	-2	-2	-2	-3	-3	-3	-3	-3	-3	3	1	2	2	68	-3	-3	0	1	0	0	0	1	-3	-3	-3	-3	-3
2	2	3	60	2	-3	2	1	3	7	2	1	-2	1	1	1	2	0	-3	-3	-3	-3	-3	-3	-3	-3	-3	-3	-3	-3	-3	-3	1	2	-3	-3	-3	-3	-3	-3	-3	-3	-3	-3	-3	-3	-3	-3	-3	-3
2	2	3	67	2	-3	2	1	2	7	2	2	64	3	7	2	1	2	2	10	1	0.5	-2	-2	-2	-2	-3	-3	-3	-3	-3	-3	3	2	-3	-3	-3	-3	-3	-3	-3	-3	-3	-3	-3	-3	-3	-3	-3	-3
2	2	3	60	2	-3	2	1	2	7	2	2	65	3	7	2	1	2	2	6	1	0.25	-2	-2	-2	-2	-3	-3	-3	-3	-3	-3	3	2	-3	-3	-3	-3	-3	-3	-3	-3	-3	-3	-3	-3	-3	-3	-3	-3
2	1	3	29	2	-3	2	1	3	7	1	2	29	3	5	4	1	2	1	5	1	2	-2	-2	-2	-2	1	2	1	55	2	55	3	1	1	1	5	-3	-3	1	0	0	0	0	0	-3	-3	-3	-3	-3
2	1	3	30	2	-3	2	1	4	4	2	2	34	4	6	2	1	1	1	7	-2	-2	-2	-2	-2	-2	1	2	1	60	2	60	6	2	-3	-3	-3	-3	-3	-3	-3	-3	-3	-3	-3	-3	-3	-3	-3	-3
2	1	3	30	1	-3	2	1	2	4	2	2	30	3	7	1	1	2	1	5	1	2	-2	-2	-2	-2	1	2	1	55	2	55	3	1	1	1	5	-3	-3	1	0	0	0	0	0	-3	-3	-3	-3	-3
2	2	3	60	2	-3	2	1	4	7	2	4	-3	-3	-3	-3	2	0	-3	-3	-3	-3	-3	-3	-3	-3	-3	-3	-3	-3	-3	-3	1	1	2	2	60	-3	-3	0	1	0	0	0	0	-3	-3	-3	-3	-3
2	1	3	36	2	-3	2	1	4	5	2	2	41	4	5	3	1	2	1	5	1	4	-2	-2	-2	-2	1	2	1	64	2	59	3	1	1	1	4	-3	-3	1	0	0	0	0	1	-3	-3	-3	-3	-3
2	1	3	36	2	-3	2	1	4	8	4	2	37	4	5	4	1	1	1	4	-2	-2	-2	-2	-2	-2	1	1	2	58	-2	-2	3	1	1	1	4	-3	-3	1	0	0	0	0	0	-3	-3	-3	-3	-3
2	1	3	36	2	-3	2	1	4	5	2	2	36	4	5	3	1	2	1	6	2	4	-2	-2	-2	-2	1	2	1	58	2	56	3	1	1	2	4	-3	-3	1	1	1	0	0	0	-3	-3	-3	-3	-3
2	1	3	37	2	-3	2	1	2	8	2	2	37	3	8	2	1	2	1	9	1	6	-2	-2	-2	-2	1	2	1	60	2	60	3	1	1	1	6	-3	-3	0	0	0	0	0	1	-3	-3	-3	-3	-3
2	1	3	57	2	-3	2	1	2	7	1	2	59	3	5	2	1	1	2	4	-2	-2	-2	-2	-2	-2	2	-3	-3	-3	-3	-3	3	2	-3	-3	-3	-3	-3	-3	-3	-3	-3	-3	-3	-3	-3	-3	-3	-3
2	1	3	29	2	-3	2	1	3	5	3	2	32	3	5	4	1	1	1	6	-2	-2	-2	-2	-2	-2	1	2	1	62	2	62	3	1	1	1	6	-3	-3	1	0	0	0	0	1	-3	-3	-3	-3	-3
2	1	3	31	1	-3	2	1	3	4	2	2	30	4	5	3	1	2	1	6	1	1	-2	-2	-2	-2	1	2	1	75	2	60	3	2	-3	-3	-3	-3	-3	-3	-3	-3	-3	-3	-3	-3	-3	-3	-3	-3
2	1	3	38	2	-3	2	1	3	5	2	2	40	4	5	4	1	2	2	6	1	6	-2	-2	-2	-2	1	2	1	65	2	65	3	2	-3	-3	-3	-3	-3	-3	-3	-3	-3	-3	-3	-3	-3	-3	-3	-3
2	1	3	46	2	-3	2	1	1	7	1	2	46	2	4	2	1	3	2	21	2	16	1	3	-2	-2	1	2	1	74	2	74	3	1	1	1	3	-3	-3	1	0	0	0	0	1	-3	-3	-3	-3	-3
2	1	3	39	2	-3	2	1	4	5	2	2	39	4	5	2	1	2	1	12	1	8	-2	-2	-2	-2	1	2	1	72	2	70	3	2	-3	-3	-3	-3	-3	-3	-3	-3	-3	-3	-3	-3	-3	-3	-3	-3
2	1	3	31	2	-3	2	1	3	5	4	2	33	4	5	4	1	1	1	4	-2	-2	-2	-2	-2	-2	1	2	1	56	2	56	3	2	-3	-3	-3	-3	-3	-3	-3	-3	-3	-3	-3	-3	-3	-3	-3	-3
2	1	3	63	2	-3	2	1	2	7	2	2	65	3	7	2	1	1	1	5	-2	-2	-2	-2	-2	-2	2	-3	-3	-3	-3	-3	3	2	-3	-3	-3	-3	-3	-3	-3	-3	-3	-3	-3	-3	-3	-3	-3	-3
2	1	3	47	2	-3	2	1	1	4	2	2	51	1	8	2	1	2	2	17	1	7	-2	-2	-2	-2	1	2	1	85	2	83	3	1	1	1	7	-3	-3	1	0	0	0	0	0	-3	-3	-3	-3	-3
2	1	3	41	2	-3	2	1	4	5	4	2	42	5	6	4	1	2	2	7	2	3	-2	-2	-2	-2	1	2	1	73	2	73	3	2	-3	-3	-3	-3	-3	-3	-3	-3	-3	-3	-3	-3	-3	-3	-3	-3
2	1	3	38	2	-3	2	1	3	7	1	2	38	3	5	4	1	3	2	16	2	9	2	6	-2	-2	1	2	1	60	2	60	3	2	-3	-3	-3	-3	-3	-3	-3	-3	-3	-3	-3	-3	-3	-3	-3	-3
2	1	3	49	1	-3	2	1	5	8	4	2	44	5	8	4	1	2	1	16	2	3	-2	-2	-2	-2	1	1	2	66	-2	-2	3	1	1	2	3	-3	-3	1	0	0	0	1	0	-3	-3	-3	-3	-3
2	1	3	36	2	-3	2	1	4	5	3	2	36	5	5	4	1	1	2	5	-2	-2	-2	-2	-2	-2	1	2	2	56	1	60	3	2	-3	-3	-3	-3	-3	-3	-3	-3	-3	-3	-3	-3	-3	-3	-3	-3
3	2	1	64	2	-3	2	1	1	3	1	4	-3	-3	-3	-3	1	2	2	15	1	5	-2	-2	-2	-2	-3	-3	-3	-3	-3	-3	6	1	2	2	64	-3	-3	0	1	0	1	1	0	0	-3	-3	-3	-3
3	1	1	53	2	-3	2	1	2	7	1	2	50	4	2	2	1	1	2	27	-2	-2	-2	-2	-2	-2	1	1	1	75	-2	-2	3	1	1	1	3	-3	-3	1	0	0	0	0	0	0	-3	-3	-3	-3
3	1	1	38	2	-3	2	1	2	4	2	2	37	1	4	1	1	4	2	16	2	10	2	8	1	4	1	2	1	65	2	65	3	1	1	1	4	-3	-3	1	0	0	0	0	1	0	-3	-3	-3	-3
3	1	1	41	1	-3	2	1	2	7	2	2	36	2	7	1	1	2	1	15	1	5	-2	-2	-2	-2	1	1	2	77	-2	-2	3	1	1	1	5	-3	-3	0	0	0	0	0	0	1	-3	-3	-3	-3
3	1	1	33	2	-3	2	1	2	8	1	2	37	2	4	2	1	3	2	9	1	3	2	0.33	-2	-2	1	2	1	68	2	65	3	1	1	1	3	-3	-3	1	0	0	0	0	0	0	-3	-3	-3	-3
3	2	1	64	1	-3	2	1	2	7	2	2	65	1	3	1	1	3	2	11	1	3	1	1	-2	-2	-3	-3	-3	-3	-3	-3	3	1	2	1	64	-3	-3	0	1	0	0	0	0	1	-3	-3	-3	-3
3	1	1	31	2	-3	2	1	2	3	1	2	27	2	3	2	1	2	2	6	1	5	-2	-2	-2	-2	1	2	1	49	2	43	3	1	1	1	5	-3	-3	1	0	0	0	0	0	0	-3	-3	-3	-3
3	1	1	30	2	-3	2	1	3	8	2	2	33	4	8	3	1	2	2	6	1	3	-2	-2	-2	-2	1	2	1	53	2	52	3	1	1	1	3	-3	-3	1	0	0	0	0	0	0	-3	-3	-3	-3
3	1	1	38	1	-3	2	1	3	7	3	2	37	3	7	3	1	3	2	7	1	4	1	4	-2	-2	1	1	2	65	-2	-2	1	1	1	1	4	-3	-3	0	0	1	0	0	0	0	-3	-3	-3	-3
3	1	1	34	2	-3	2	1	2	7	1	2	35	3	4	2	1	3	1	5	1	3	1	0.67	-2	-2	1	2	1	56	2	58	3	1	1	1	5	-3	-3	1	0	0	0	0	0	0	-3	-3	-3	-3
3	1	1	31	2	-3	2	1	2	7	1	2	31	2	4	1	1	2	1	8	1	4	-2	-2	-2	-2	1	2	1	52	2	52	3	1	1	1	5	-3	-3	1	0	0	0	0	1	1	-3	-3	-3	-3
3	1	1	37	2	-3	2	1	2	3	1	2	36	2	3	2	1	2	1	13	2	7	-2	-2	-2	-2	1	1	1	58	-2	-2	3	1	1	2	6	-3	-3	1	0	0	0	0	1	0	-3	-3	-3	-3
3	2	1	75	2	-3	2	1	1	7	1	2	75	1	7	1	1	3	2	45	2	43	1	40	-2	-2	-3	-3	-3	-3	-3	-3	6	1	2	2	75	-3	-3	0	0	0	1	0	0	0	-3	-3	-3	-3
3	1	1	31	1	-3	2	1	3	4	2	2	33	2	7	2	1	2	2	3	1	3	-2	-2	-2	-2	1	2	1	52	2	51	3	1	1	2	5	-3	-3	1	0	0	0	0	0	0	-3	-3	-3	-3
3	2	1	72	1	-3	2	1	1	7	2	2	72	1	7	1	1	3	2	45	2	42	1	38	-2	-2	-3	-3	-3	-3	-3	-3	6	1	2	1	72	-3	-3	0	0	0	1	0	0	0	-3	-3	-3	-3
3	1	1	35	2	-3	2	1	2	4	2	2	30	3	4	2	1	3	1	5	1	3	2	1	-2	-2	1	2	2	85	1	55	3	1	1	1	3	-3	-3	1	0	0	0	0	0	0	-3	-3	-3	-3
3	1	1	39	1	-3	2	1	2	8	2	2	37	3	8	1	1	2	2	7	2	3	-2	-2	-2	-2	1	2	1	65	2	65	3	1	1	2	3	-3	-3	1	0	0	0	0	1	1	-3	-3	-3	-3
3	1	1	34	1	-3	2	1	3	4	2	4	-3	-3	-3	-3	1	1	2	7	-2	-2	-2	-2	-2	-2	1	2	1	80	2	78	3	1	1	2	7	-3	-3	1	0	0	0	0	0	0	-3	-3	-3	-3
3	1	1	43	2	-3	2	1	1	7	1	2	42	1	7	1	1	2	2	5	2	3	-2	-2	-2	-2	2	-3	-3	-3	-3	-3	3	1	1	2	5	-3	-3	1	0	0	0	0	0	0	-3	-3	-3	-3
3	1	1	30	2	-3	2	1	2	8	2	2	30	4	4	2	1	2	2	3	1	3	-2	-2	-2	-2	1	2	1	55	2	55	3	1	1	2	3	-3	-3	0	0	0	0	1	0	0	-3	-3	-3	-3
3	1	1	60	2	-3	2	1	2	7	1	2	60	2	7	1	1	3	1	13	2	9	2	3	-2	-2	2	-3	-3	-3	-3	-3	3	1	1	2	3	-3	-3	1	0	0	0	1	1	0	-3	-3	-3	-3
3	1	1	56	2	-3	2	1	1	7	1	2	50	1	4	2	1	2	1	30	1	27	-2	-2	-2	-2	2	-3	-3	-3	-3	-3	3	1	1	1	3	-3	-3	0	0	0	0	0	1	0	-3	-3	-3	-3
3	1	1	31	2	-3	2	1	2	4	2	2	31	2	4	2	1	2	2	6	1	4	-2	-2	-2	-2	1	2	1	56	2	56	3	1	1	1	4	-3	-3	0	0	0	0	0	1	1	-3	-3	-3	-3
3	1	1	30	2	-3	2	1	2	7	1	2	31	2	4	3	1	1	1	3	-2	-2	-2	-2	-2	-2	1	2	1	55	2	55	3	1	1	1	4	-3	-3	1	0	0	0	0	1	0	-3	-3	-3	-3
3	1	1	26	2	-3	2	1	4	7	2	2	28	3	2	2	1	1	1	5	-2	-2	-2	-2	-2	-2	1	2	1	60	2	62	3	1	1	1	5	-3	-3	0	0	0	0	0	0	0	-3	-3	-3	-3
3	2	1	69	2	-3	2	1	3	3	1	2	66	3	3	1	1	2	1	17	1	2	-2	-2	-2	-2	-3	-3	-3	-3	-3	-3	3	1	2	2	69	-3	-3	0	1	0	0	0	1	0	-3	-3	-3	-3
3	1	1	36	2	-3	2	1	1	7	1	2	38	2	8	2	1	3	2	18	1	13	1	7	-2	-2	1	2	2	90	1	62	3	1	1	1	7	-3	-3	0	0	0	0	0	1	0	-3	-3	-3	-3
3	1	1	37	2	-3	2	1	4	5	3	3	-2	-2	-2	-2	1	2	1	4	1	3	-2	-2	-2	-2	1	1	2	60	-2	-2	3	1	1	1	3	-3	-3	1	0	0	0	0	1	0	-3	-3	-3	-3
3	1	1	40	1	-3	2	1	2	3	3	2	37	2	3	1	1	3	2	11	1	4	2	2	-2	-2	1	1	2	65	-2	-2	3	1	1	1	4	-3	-3	0	0	0	0	0	1	0	-3	-3	-3	-3
3	1	1	31	2	-3	2	1	4	6	2	2	31	3	4	2	1	2	1	6.5	2	2	-2	-2	-2	-2	1	2	1	54	2	55	3	1	1	1	6.5	-3	-3	1	0	0	0	1	1	0	-3	-3	-3	-3
3	2	1	80	2	-3	2	1	1	7	1	2	84	1	4	1	1	3	1	51	1	46	2	43	-2	-2	-3	-3	-3	-3	-3	-3	6	1	2	2	80	-3	-3	0	0	0	0	1	0	0	-3	-3	-3	-3
3	2	1	72	1	-3	2	1	2	7	1	2	69	1	3	1	1	4	2	13	2	2	1	3	1	4	-3	-3	-3	-3	-3	-3	3	2	-3	-3	-3	-3	-3	-3	-3	-3	-3	-3	-3	-3	-3	-3	-3	-3
3	2	1	70	1	-3	2	1	3	7	3	2	65	1	3	1	1	2	1	10	1	2	-2	-2	-2	-2	-3	-3	-3	-3	-3	-3	3	1	2	1	70	-3	-3	0	1	0	0	0	1	0	-3	-3	-3	-3
3	2	1	68	2	-3	2	1	1	7	1	2	68	2	3	1	1	4	1	24	1	19	1	13	1	10	-3	-3	-3	-3	-3	-3	3	2	-3	-3	-3	-3	-3	-3	-3	-3	-3	-3	-3	-3	-3	-3	-3	-3
3	2	1	65	2	-3	2	1	2	7	1	4	-3	-3	-3	-3	1	2	2	9	2	1	-2	-2	-2	-2	-3	-3	-3	-3	-3	-3	3	2	-3	-3	-3	-3	-3	-3	-3	-3	-3	-3	-3	-3	-3	-3	-3	-3
3	2	1	69	2	-3	2	1	1	7	1	2	67	1	7	1	1	2	1	16	2	4	-2	-2	-2	-2	-3	-3	-3	-3	-3	-3	3	2	2	-3	-3	-3	-3	0	0	0	0	0	0	1	-3	-3	-3	-3
3	2	1	68	2	-3	2	1	1	3	1	2	68	1	3	1	1	2	1	8	1	2	-2	-2	-2	-2	-3	-3	-3	-3	-3	-3	3	2	2	-3	-3	-3	-3	0	1	0	0	0	1	1	-3	-3	-3	-3
3	2	1	64	2	-3	2	1	3	7	2	2	68	2	7	2	1	2	2	10	2	2.5	-2	-2	-2	-2	-3	-3	-3	-3	-3	-3	3	2	-3	-3	-3	-3	-3	-3	-3	-3	-3	-3	-3	-3	-3	-3	-3	-3
3	2	1	67	1	-3	2	1	3	3	1	2	66	1	7	1	1	2	2	15	2	1	-2	-2	-2	-2	-3	-3	-3	-3	-3	-3	3	1	2	1	67	-3	-3	0	0	0	0	0	1	1	-3	-3	-3	-3
3	2	1	64	2	-3	2	1	2	7	2	2	67	1	7	2	1	2	2	14	2	8	-2	-2	-2	-2	-3	-3	-3	-3	-3	-3	3	1	2	2	64	-3	-3	0	0	0	0	0	0	1	-3	-3	-3	-3
3	2	1	67	1	-3	2	1	1	3	1	4	-3	-3	-3	-3	1	3	2	11	2	8	1	6	-2	-2	-3	-3	-3	-3	-3	-3	6	1	2	1	67	-3	-3	0	0	0	0	1	0	1	-3	-3	-3	-3
3	2	1	63	2	-3	2	1	3	3	1	2	64	2	3	1	1	2	1	11	2	3	-2	-2	-2	-2	-3	-3	-3	-3	-3	-3	6	1	2	2	63	-3	-3	0	1	0	0	0	0	0	-3	-3	-3	-3
3	2	1	63	2	-3	2	1	2	3	2	4	-3	-3	-3	-3	1	2	1	12	1	6	-2	-2	-2	-2	-3	-3	-3	-3	-3	-3	3	1	2	2	63	-3	-3	0	1	0	0	0	0	0	-3	-3	-3	-3
3	2	1	64	2	-3	2	1	3	4	2	2	74	3	4	2	1	1	2	4	-2	-2	-2	-2	-2	-2	-3	-3	-3	-3	-3	-3	3	1	2	2	64	-3	-3	0	0	1	0	0	0	0	-3	-3	-3	-3
3	2	1	69	2	-3	2	1	2	7	1	2	69	2	7	1	1	2	1	3.5	1	1.5	-2	-2	-2	-2	-3	-3	-3	-3	-3	-3	3	2	2	-3	-3	-3	-3	0	1	0	0	0	1	1	-3	-3	-3	-3
3	2	1	68	2	-3	2	1	1	7	1	2	68	2	7	1	1	1	2	5	-2	-2	-2	-2	-2	-2	-3	-3	-3	-3	-3	-3	6	1	2	2	68	-3	-3	0	0	0	0	0	1	0	-3	-3	-3	-3
3	2	1	62	1	-3	2	1	3	7	2	2	89	1	7	1	1	2	1	15	1	4	-2	-2	-2	-2	-3	-3	-3	-3	-3	-3	6	1	2	1	62	-3	-3	0	1	0	0	0	0	0	-3	-3	-3	-3
3	2	1	60	1	-3	2	1	3	7	1	2	60	3	7	1	1	4	1	5	2	4	2	3	1	2	-3	-3	-3	-3	-3	-3	3	2	2	-3	-3	-3	-3	0	0	0	0	0	0	0	-3	-3	-3	-3
3	2	1	65	2	-3	2	1	1	7	2	2	70	4	7	2	1	2	2	14	2	6	-2	-2	-2	-2	-3	-3	-3	-3	-3	-3	6	1	2	2	65	-3	-3	0	0	0	1	0	0	0	-3	-3	-3	-3
3	2	1	63	2	-3	2	1	1	7	1	2	67	1	7	1	1	4	2	12	2	11	2	10	1	2	-3	-3	-3	-3	-3	-3	3	1	2	2	63	-3	-3	0	1	0	0	0	1	1	-3	-3	-3	-3
3	2	2	63	2	-3	2	1	1	3	1	2	63	3	7	2	1	1	1	13	-2	-2	-2	-2	-2	-2	-3	-3	-3	-3	-3	-3	2	1	2	2	63	-3	-3	0	1	0	0	0	0	1	-3	-3	-3	-3
3	2	2	63	1	-3	2	1	3	7	3	2	63	3	7	2	1	1	1	15	-2	-2	-2	-2	-2	-2	-3	-3	-3	-3	-3	-3	5	1	2	1	63	-3	-3	0	0	1	0	0	0	1	-3	-3	-3	-3
3	2	2	72	2	-3	2	1	4	7	3	2	76	3	7	3	1	1	1	5	-2	-2	-2	-2	-2	-2	-3	-3	-3	-3	-3	-3	5	1	2	2	72	-3	-3	0	1	0	0	0	0	1	-3	-3	-3	-3
3	1	2	30	1	-3	2	1	4	8	4	2	29	4	5	4	1	1	2	0.67	-2	-2	-2	-2	-2	-2	1	2	1	50	2	50	3	1	1	2	1	-3	-3	1	0	0	0	0	0	0	-3	-3	-3	-3
3	1	2	33	1	-3	2	1	5	6	4	2	29	5	5	4	1	1	1	0.58	-2	-2	-2	-2	-2	-2	1	2	1	62	2	58	3	2	-3	-3	-3	-3	-3	-3	-3	-3	-3	-3	-3	-3	-3	-3	-3	-3
3	1	2	35	2	-3	2	1	4	8	4	2	31	4	8	4	1	1	2	1	-2	-2	-2	-2	-2	-2	1	2	1	67	2	62	3	1	1	2	1	-3	-3	1	0	0	0	0	0	0	-3	-3	-3	-3
3	1	2	36	2	-3	2	1	4	5	3	2	38	4	5	3	1	1	1	1	-2	-2	-2	-2	-2	-2	1	2	1	65	2	65	3	1	1	1	1	-3	-3	0	0	1	0	1	0	0	-3	-3	-3	-3
3	1	2	30	2	-3	2	1	4	5	4	2	32	4	8	4	1	1	2	2	-2	-2	-2	-2	-2	-2	1	2	1	54	2	54	3	1	1	2	2	-3	-3	1	0	0	0	1	1	0	-3	-3	-3	-3
3	1	2	28	2	-3	2	1	2	8	1	2	30	4	4	3	1	2	2	2	1	1	-2	-2	-2	-2	1	2	1	53	2	50	3	1	1	1	1	-3	-3	1	0	0	0	0	1	0	-3	-3	-3	-3
3	2	2	75	1	-3	2	1	4	7	2	2	67	2	7	2	1	2	2	18	1	9	-2	-2	-2	-2	-3	-3	-3	-3	-3	-3	4	1	2	1	75	-3	-3	0	1	0	0	0	0	1	-3	-3	-3	-3
3	2	2	70	2	-3	2	1	1	7	1	2	70	1	7	1	1	1	1	3	-2	-2	-2	-2	-2	-2	-3	-3	-3	-3	-3	-3	2	2	-3	-3	-3	-3	-3	-3	-3	-3	-3	-3	-3	-3	-3	-3	-3	-3
3	2	2	75	1	-3	2	1	1	7	2	2	70	1	7	2	1	2	1	10	1	6	-2	-2	-2	-2	-3	-3	-3	-3	-3	-3	5	2	-3	-3	-3	-3	-3	-3	-3	-3	-3	-3	-3	-3	-3	-3	-3	-3
3	1	2	34	2	-3	2	1	5	6	4	2	35	4	6	4	1	1	2	1	-2	-2	-2	-2	-2	-2	1	2	1	60	2	60	3	2	-3	-3	-3	-3	-3	-3	-3	-3	-3	-3	-3	-3	-3	-3	-3	-3
3	1	2	36	2	-3	2	1	4	5	4	2	40	5	8	4	1	2	1	6	2	1	-2	-2	-2	-2	1	2	1	70	2	70	3	2	-3	-3	-3	-3	-3	-3	-3	-3	-3	-3	-3	-3	-3	-3	-3	-3
3	1	2	35	2	-3	2	1	5	8	4	2	35	4	6	4	1	2	1	3	1	2	-2	-2	-2	-2	1	2	1	60	2	60	3	1	1	1	2	-3	-3	0	0	1	0	0	0	0	-3	-3	-3	-3
3	1	2	25	2	-3	2	1	3	7	2	2	27	3	4	2	1	1	1	2.58	-2	-2	-2	-2	-2	-2	1	1	2	54	-2	-2	3	1	1	1	2	-3	-3	1	0	0	0	1	0	0	-3	-3	-3	-3
3	1	2	32	2	-3	2	1	4	5	2	2	36	4	8	4	1	1	1	2	-2	-2	-2	-2	-2	-2	1	2	1	65	2	62	3	1	1	1	2	-3	-3	0	0	1	0	0	1	0	-3	-3	-3	-3
3	1	2	29	1	-3	2	1	4	5	4	2	28	4	5	2	1	1	1	1	-2	-2	-2	-2	-2	-2	1	2	1	53	2	53	3	2	-3	-3	-3	-3	-3	-3	-3	-3	-3	-3	-3	-3	-3	-3	-3	-3
3	1	2	30	1	-3	2	1	3	5	3	2	22	3	6	3	1	1	2	1	-2	-2	-2	-2	-2	-2	2	-3	-3	-3	-3	-3	3	2	-3	-3	-3	-3	-3	-3	-3	-3	-3	-3	-3	-3	-3	-3	-3	-3
3	1	2	40	2	-3	2	1	4	5	4	2	45	4	5	4	1	2	2	13	2	0.83	-2	-2	-2	-2	2	-3	-3	-3	-3	-3	3	1	1	2	1	-3	-3	0	0	0	0	0	1	0	-3	-3	-3	-3
3	1	2	31	2	-3	2	1	4	8	1	2	32	3	5	4	1	1	1	4	-2	-2	-2	-2	-2	-2	1	2	1	61	2	61	3	1	1	1	4	-3	-3	0	0	0	0	0	1	0	-3	-3	-3	-3
3	1	2	27	2	-3	2	1	4	8	3	2	28	4	8	4	1	1	2	0.75	-2	-2	-2	-2	-2	-2	1	2	1	49	2	49	3	1	1	2	9个月	-3	-3	1	0	0	0	0	0	0	-3	-3	-3	-3
3	1	2	30	2	-3	2	1	4	5	3	2	32	4	6	3	1	1	2	2	-2	-2	-2	-2	-2	-2	1	2	1	60	2	60	3	1	1	2	2	-3	-3	1	0	0	0	0	0	0	-3	-3	-3	-3
3	1	2	40	2	-3	2	1	4	4	4	2	45	4	4	4	1	2	2	15	1	2	-2	-2	-2	-2	1	2	1	70	2	65	3	1	1	1	2	-3	-3	1	0	0	0	0	0	0	-3	-3	-3	-3
3	1	2	29	1	-3	2	1	4	5	3	2	28	4	5	2	1	1	1	1	-2	-2	-2	-2	-2	-2	1	2	1	60	2	55	3	1	2	1	29	-3	-3	1	0	0	0	0	0	0	-3	-3	-3	-3
3	1	2	30	2	-3	2	1	4	5	3	2	36	4	5	4	1	2	1	8	2	2	-2	-2	-2	-2	1	1	1	62	-2	-2	3	1	1	2	2	-3	-3	1	1	0	0	0	0	1	-3	-3	-3	-3
3	1	2	38	2	-3	2	1	4	8	3	2	40	4	8	4	1	1	1	4	-2	-2	-2	-2	-2	-2	1	2	1	60	2	67	3	1	1	1	4	-3	-3	0	0	0	0	0	1	0	-3	-3	-3	-3
3	1	2	35	1	-3	2	1	4	5	4	2	35	4	5	4	1	2	1	10	2	1	-2	-2	-2	-2	1	2	1	61	2	61	3	1	1	2	2	-3	-3	0	0	0	0	0	1	0	-3	-3	-3	-3
3	1	2	36	2	-3	2	1	3	8	2	2	37	3	8	2	1	2	2	13	2	2	-2	-2	-2	-2	1	2	1	61	2	60	3	1	1	2	2	-3	-3	1	0	0	0	0	0	0	-3	-3	-3	-3
3	2	2	72	2	-3	2	1	3	7	4	2	75	4	7	4	1	1	1	21	-2	-2	-2	-2	-2	-2	-3	-3	-3	-3	-3	-3	5	2	-3	-3	-3	-3	-3	-3	-3	-3	-3	-3	-3	-3	-3	-3	-3	-3
3	2	2	71	2	-3	2	1	3	7	2	4	-3	-3	-3	-3	1	1	2	11	-2	-2	-2	-2	-2	-2	-3	-3	-3	-3	-3	-3	5	1	2	2	71	-3	-3	0	1	0	0	0	0	0	-3	-3	-3	-3
3	2	2	69	1	-3	2	1	4	7	3	2	66	4	7	3	2	0	-3	-3	-3	-3	-3	-3	-3	-3	-3	-3	-3	-3	-3	-3	5	2	-3	-3	-3	-3	-3	-3	-3	-3	-3	-3	-3	-3	-3	-3	-3	-3
3	2	2	60	2	-3	2	1	3	4	2	2	63	3	7	2	2	0	-3	-3	-3	-3	-3	-3	-3	-3	-3	-3	-3	-3	-3	-3	6	1	2	2	60	-3	-3	0	1	0	0	0	1	1	-3	-3	-3	-3
3	2	2	67	2	-3	2	1	1	7	2	2	70	4	7	2	1	3	2	11	2	6	2	6	-2	-2	-3	-3	-3	-3	-3	-3	5	2	-3	-3	-3	-3	-3	-3	-3	-3	-3	-3	-3	-3	-3	-3	-3	-3
3	2	2	72	2	-3	2	1	2	7	1	2	79	3	7	1	1	2	1	13	1	3	-2	-2	-2	-2	-3	-3	-3	-3	-3	-3	6	1	2	2	72	-3	-3	0	1	0	0	0	0	0	-3	-3	-3	-3
3	2	2	74	2	-3	2	1	1	7	2	4	-3	-3	-3	-3	1	3	1	21	2	13	2	4	-2	-2	-3	-3	-3	-3	-3	-3	1	2	-3	-3	-3	-3	-3	-3	-3	-3	-3	-3	-3	-3	-3	-3	-3	-3
3	2	2	68	2	-3	2	1	1	7	1	2	75	1	7	1	1	2	1	11	1	7	-2	-2	-2	-2	-3	-3	-3	-3	-3	-3	5	2	-3	-3	-3	-3	-3	-3	-3	-3	-3	-3	-3	-3	-3	-3	-3	-3
3	2	2	79	1	-3	2	1	1	3	1	2	72	1	3	1	1	4	1	20	1	18	2	0	2	0	-3	-3	-3	-3	-3	-3	6	2	-3	-3	-3	-3	-3	-3	-3	-3	-3	-3	-3	-3	-3	-3	-3	-3
3	1	2	30	1	-3	2	1	4	6	3	2	30	4	7	1	1	4	2	6	1	1	1	0	1	0	1	2	1	52	1	0	3	2	-3	-3	-3	-3	-3	-3	-3	-3	-3	-3	-3	-3	-3	-3	-3	-3
3	1	2	37	2	-3	2	1	4	7	1	2	45	4	5	2	1	2	1	7	2	5	-2	-2	-2	-2	1	2	1	76	2	74	2	2	-3	-3	-3	-3	-3	-3	-3	-3	-3	-3	-3	-3	-3	-3	-3	-3
3	2	2	74	2	-3	2	1	4	7	2	2	81	4	7	2	1	2	1	9	2	25	-2	-2	-2	-2	-3	-3	-3	-3	-3	-3	1	2	-3	-3	-3	-3	-3	-3	-3	-3	-3	-3	-3	-3	-3	-3	-3	-3
3	2	2	69	2	-3	2	1	4	7	2	3	70	2	7	2	1	1	1	13	-2	-2	-2	-2	-2	-2	-3	-3	-3	-3	-3	-3	5	2	-3	-3	-3	-3	-3	-3	-3	-3	-3	-3	-3	-3	-3	-3	-3	-3
3	2	2	63	2	-3	2	1	4	7	2	2	64	4	7	2	1	1	2	7	-2	-2	-2	-2	-2	-2	-3	-3	-3	-3	-3	-3	1	1	2	2	63	-3	-3	0	0	0	0	1	1	0	-3	-3	-3	-3
3	2	2	71	2	-3	2	1	1	3	1	2	75	1	7	2	1	1	1	7	-2	-2	-2	-2	-2	-2	-3	-3	-3	-3	-3	-3	4	1	2	2	71	-3	-3	0	1	0	0	1	1	0	-3	-3	-3	-3
3	2	2	62	2	-3	2	1	3	7	2	2	63	4	7	2	1	1	2	5	-2	-2	-2	-2	-2	-2	-3	-3	-3	-3	-3	-3	6	1	2	2	62	-3	-3	0	1	0	0	1	0	0	-3	-3	-3	-3
3	2	2	65	1	-3	2	1	1	7	1	2	65	1	7	1	1	4	2	-2	2	-2	2	-2	1	-2	-3	-3	-3	-3	-3	-3	5	1	2	1	65	-3	-3	0	0	1	0	1	1	1	-3	-3	-3	-3
3	2	2	61	2	-3	2	1	3	7	2	2	61	2	7	2	2	-3	-3	-3	-3	-3	-3	-3	-3	-3	-3	-3	-3	-3	-3	-3	1	2	-3	-3	-3	-3	-3	-3	-3	-3	-3	-3	-3	-3	-3	-3	-3	-3
3	2	2	76	1	-3	2	1	2	7	1	2	73	1	7	1	1	1	2	4	-2	-2	-2	-2	-2	-2	-3	-3	-3	-3	-3	-3	1	1	2	1	76	-3	-3	0	1	0	0	0	1	1	-3	-3	-3	-3
3	2	2	72	1	-3	2	1	2	7	2	2	69	2	7	2	1	3	1	17	2	20	2	20	-2	-2	-3	-3	-3	-3	-3	-3	5	2	-3	-3	-3	-3	-3	-3	-3	-3	-3	-3	-3	-3	-3	-3	-3	-3
3	2	2	75	1	-3	2	1	2	7	2	2	68	2	7	2	1	2	2	7	2	7	-2	-2	-2	-2	-3	-3	-3	-3	-3	-3	5	1	2	1	75	-3	-3	0	0	1	1	1	1	0	-3	-3	-3	-3
3	2	3	60	1	-3	2	1	4	7	2	2	58	4	8	3	2	-3	-3	-3	-3	-3	-3	-3	-3	-3	-3	-3	-3	-3	-3	-3	4	1	2	1	60	-3	-3	0	1	0	1	1	1	0	-3	-3	-3	-3
3	1	3	50	2	-3	2	1	1	7	4	2	55	1	4	4	1	4	2	3	1	0	2	0	2	0	1	2	1	90	2	77	3	1	1	2	3	-3	-3	1	0	0	0	1	1	0	-3	-3	-3	-3
3	1	3	39	2	-3	2	1	4	5	3	2	45	4	5	3	1	4	1	8	1	5	1	0	1	0	1	2	1	64	2	64	3	1	1	1	5	-3	-3	1	0	0	0	0	0	0	-3	-3	-3	-3
3	2	3	66	2	-3	2	1	3	7	2	2	70	4	7	2	2	-3	-3	-3	-3	-3	-3	-3	-3	-3	-3	-3	-3	-3	-3	-3	6	1	2	2	66	-3	-3	0	1	0	1	0	0	0	-3	-3	-3	-3
3	2	3	65	2	-3	2	1	1	3	1	2	67	1	3	1	2	-3	-3	-3	-3	-3	-3	-3	-3	-3	-3	-3	-3	-3	-3	-3	6	1	2	2	65	-3	-3	0	1	0	0	1	1	0	-3	-3	-3	-3
3	2	3	63	2	-3	2	1	2	7	2	2	65	3	7	2	2	-3	-3	-3	-3	-3	-3	-3	-3	-3	-3	-3	-3	-3	-3	-3	6	1	2	2	63	-3	-3	0	1	0	0	0	1	0	-3	-3	-3	-3
3	2	3	69	2	-3	2	1	1	7	2	2	72	1	7	2	1	1	1	13	-2	-2	-2	-2	-2	-2	-3	-3	-3	-3	-3	-3	1	2	-3	-3	-3	-3	-3	-3	-3	-3	-3	-3	-3	-3	-3	-3	-3	-3
3	2	3	60	2	-3	2	1	3	7	2	2	64	2	7	2	1	1	1	8	-2	-2	-2	-2	-2	-2	-3	-3	-3	-3	-3	-3	6	1	2	2	60	-3	-3	1	0	0	0	1	1	0	-3	-3	-3	-3
3	2	3	66	2	-3	2	1	1	7	4	2	65	3	7	4	1	1	1	0.58	-2	-2	-2	-2	-2	-2	-3	-3	-3	-3	-3	-3	3	1	2	2	66	-3	-3	0	1	0	0	0	0	0	-3	-3	-3	-3
3	2	3	66	1	-3	2	1	4	7	3	4	-3	-3	-3	-3	1	1	1	13	-2	-2	-2	-2	-2	-2	-3	-3	-3	-3	-3	-3	1	1	2	1	66	-3	-3	0	1	0	0	0	0	0	-3	-3	-3	-3
3	2	3	63	2	-3	2	1	1	3	1	2	62	1	3	1	2	-3	-3	-3	-3	-3	-3	-3	-3	-3	-3	-3	-3	-3	-3	-3	6	1	2	2	63	-3	-3	1	1	1	0	1	0	0	-3	-3	-3	-3
3	2	3	86	2	-3	2	1	1	7	1	4	-3	-3	-3	-3	1	1	2	40	-2	-2	-2	-2	-2	-2	-3	-3	-3	-3	-3	-3	1	1	2	2	86	-3	-3	0	0	1	0	0	0	1	-3	-3	-3	-3
3	2	3	65	1	-3	2	1	1	3	1	2	64	1	3	1	1	1	1	18	-2	-2	-2	-2	-2	-2	-3	-3	-3	-3	-3	-3	6	1	2	1	65	-3	-3	0	1	0	1	1	0	0	-3	-3	-3	-3
3	2	3	70	2	-3	2	1	3	7	3	2	70	4	7	3	1	1	1	10	-2	-2	-2	-2	-2	-2	-3	-3	-3	-3	-3	-3	1	1	2	2	70	-3	-3	0	1	0	0	0	0	1	-3	-3	-3	-3
3	2	3	65	2	-3	2	1	3	7	2	2	67	4	7	2	1	2	2	9	1	1	-2	-2	-2	-2	-3	-3	-3	-3	-3	-3	1	1	2	2	65	-3	-3	0	1	0	0	0	1	0	-3	-3	-3	-3
3	1	3	32	2	-3	2	1	4	2	3	2	34	4	2	4	1	2	1	9	2	3	-2	-2	-2	-2	1	2	1	62	2	60	3	1	1	2	3	-3	-3	1	0	0	0	0	0	0	-3	-3	-3	-3
3	2	3	72	1	-3	2	1	3	7	2	2	69	1	7	3	1	1	2	13	-2	-2	-2	-2	-2	-2	-3	-3	-3	-3	-3	-3	6	1	2	1	72	-3	-3	0	1	0	0	0	1	1	-3	-3	-3	-3
3	1	3	36	2	-3	2	1	2	8	3	2	31	2	8	3	1	2	2	4	1	3	-2	-2	-2	-2	1	2	1	52	2	53	3	1	1	2	4	-3	-3	1	0	1	0	0	0	1	-3	-3	-3	-3
3	2	3	70	2	-3	2	1	4	7	2	2	74	4	7	2	1	1	2	12	-2	-2	-2	-2	-2	-2	-3	-3	-3	-3	-3	-3	6	1	2	2	70	-3	-3	0	0	0	0	0	0	1	-3	-3	-3	-3
3	2	3	85	2	-3	2	1	1	7	2	2	93	1	7	2	1	1	2	28	-2	-2	-2	-2	-2	-2	-3	-3	-3	-3	-3	-3	1	2	-3	-3	-3	-3	-3	-3	-3	-3	-3	-3	-3	-3	-3	-3	-3	-3
3	1	3	37	2	-3	2	1	4	4	3	2	39	4	5	4	1	1	1	4	-2	-2	-2	-2	-2	-2	1	1	2	66	-2	-2	3	1	1	1	4	-3	-3	0	0	0	0	1	1	0	-3	-3	-3	-3
3	1	3	27	2	-3	2	1	2	4	2	2	27	2	4	2	1	2	2	4	1	2	-2	-2	-2	-2	1	2	1	70	2	58	3	1	1	2	4	-3	-3	1	0	0	0	0	0	0	-3	-3	-3	-3
3	1	3	32	2	-3	2	1	4	7	1	2	34	4	5	3	1	1	1	3	-2	-2	-2	-2	-2	-2	1	2	1	60	2	59	3	1	1	1	3	-3	-3	0	0	0	0	0	1	1	-3	-3	-3	-3
3	2	3	64	2	-3	2	1	4	7	3	2	64	4	7	3	1	1	2	9	-2	-2	-2	-2	-2	-2	-3	-3	-3	-3	-3	-3	6	1	2	2	64	-3	-3	0	1	0	0	1	0	0	-3	-3	-3	-3
3	1	3	64	2	-3	2	1	2	3	1	2	61	2	3	1	1	2	2	4	1	1.5	-2	-2	-2	-2	2	-3	-3	-3	-3	-3	3	1	1	2	4	-3	-3	1	0	0	0	0	0	1	-3	-3	-3	-3
3	2	3	82	2	-3	2	1	1	7	2	4	-3	-3	-3	-3	1	2	1	30	2	27	-2	-2	-2	-2	-3	-3	-3	-3	-3	-3	4	1	2	2	82	-3	-3	0	1	0	0	0	1	0	-3	-3	-3	-3
3	2	3	74	2	-3	2	1	1	7	2	2	80	4	7	3	1	2	1	19	1	13	-2	-2	-2	-2	-3	-3	-3	-3	-3	-3	1	2	-3	-3	-3	-3	-3	-3	-3	-3	-3	-3	-3	-3	-3	-3	-3	-3
3	2	3	69	2	-3	2	1	2	7	2	2	70	2	7	2	2	-3	-3	-3	-3	-3	-3	-3	-3	-3	-3	-3	-3	-3	-3	-3	1	1	2	2	69	-3	-3	0	1	0	0	0	0	1	-3	-3	-3	-3
3	1	3	34	2	-3	2	1	2	7	2	2	64	3	7	2	1	1	2	3	-2	-2	-2	-2	-2	-2	1	2	1	64	2	58	3	1	1	2	58	-3	-3	1	0	0	0	0	1	0	-3	-3	-3	-3
3	2	3	76	1	-3	2	1	3	7	2	2	77	4	7	2	1	1	1	20	-2	-2	-2	-2	-2	-2	-3	-3	-3	-3	-3	-3	1	1	2	1	76	-3	-3	0	1	0	0	0	1	1	-3	-3	-3	-3
3	2	3	64	2	-3	2	1	4	7	2	2	60	4	6	2	1	1	1	1	-2	-2	-2	-2	-2	-2	-3	-3	-3	-3	-3	-3	6	1	2	2	64	-3	-3	0	1	0	0	0	0	0	-3	-3	-3	-3
3	1	3	36	2	-3	2	1	4	7	1	2	45	3	8	2	1	2	2	15	2	4	-2	-2	-2	-2	1	2	1	78	2	76	3	2	-3	-3	-3	-3	-3	-3	-3	-3	-3	-3	-3	-3	-3	-3	-3	-3
3	2	3	63	2	-3	2	1	3	7	2	2	63	3	7	2	1	1	1	10	-2	-2	-2	-2	-2	-2	-3	-3	-3	-3	-3	-3	1	1	2	2	63	-3	-3	1	1	1	0	0	1	1	-3	-3	-3	-3
3	1	3	35	2	-3	2	1	4	4	3	2	35	4	4	3	1	2	2	9	2	3	-2	-2	-2	-2	1	2	1	60	2	59	3	1	1	2	3	-3	-3	1	1	1	0	0	0	0	-3	-3	-3	-3
3	1	3	43	2	-3	2	1	4	6	4	2	47	4	6	3	1	2	1	16	2	3	-2	-2	-2	-2	1	2	2	67	2	74	3	1	1	2	3	-3	-3	1	0	0	1	1	0	0	-3	-3	-3	-3
3	2	3	65	2	-3	2	1	3	7	2	4	-3	-3	-3	-3	1	2	1	9	1	2	-2	-2	-2	-2	-3	-3	-3	-3	-3	-3	1	2	-3	-3	-3	-3	-3	-3	-3	-3	-3	-3	-3	-3	-3	-3	-3	-3
3	1	3	55	2	-3	2	1	3	7	2	2	60	3	7	2	1	1	1	3	-2	-2	-2	-2	-2	-2	2	-3	-3	-3	-3	-3	3	1	1	1	3	-3	-3	1	0	0	0	0	1	0	-3	-3	-3	-3
3	1	3	30	1	-3	2	1	3	5	4	2	30	4	7	1	1	1	1	3	-2	-2	-2	-2	-2	-2	1	1	1	67	-2	-2	3	1	1	1	3	-3	-3	1	0	0	0	0	0	0	-3	-3	-3	-3
3	2	3	83	1	-3	2	1	2	7	3	2	80	2	7	3	1	1	1	30	-2	-2	-2	-2	-2	-2	-3	-3	-3	-3	-3	-3	4	2	-3	-3	-3	-3	-3	-3	-3	-3	-3	-3	-3	-3	-3	-3	-3	-3
3	1	3	63	2	-3	2	1	2	3	2	2	63	3	3	2	1	1	1	6	-2	-2	-2	-2	-2	-2	2	-3	-3	-3	-3	-3	3	1	1	1	6	-3	-3	1	0	1	0	0	1	1	-3	-3	-3	-3
3	1	3	36	1	-3	2	1	4	8	2	2	40	4	8	3	1	1	1	6	-2	-2	-2	-2	-2	-2	2	-3	-3	-3	-3	-3	3	1	1	1	6	-3	-3	-2	-2	-2	-2	-2	-2	-2	-3	-3	-3	-3
3	1	3	36	2	-3	2	1	2	4	3	2	40	4	4	3	1	2	1	16	1	4	-2	-2	-2	-2	1	1	2	80	-2	-2	3	1	1	1	4	-3	-3	1	0	0	0	0	1	0	-3	-3	-3	-3
3	1	3	37	2	-3	2	2	5	6	4	2	37	5	6	4	1	2	2	5.5	1	1.3	-2	-2	-2	-2	1	2	1	62	2	58	3	1	1	2	5.5	-3	-3	1	1	1	0	0	0	0	-3	-3	-3	-3
3	1	3	39	1	-3	2	1	3	7	1	2	35	4	8	3	1	2	1	13	1	3.5	-2	-2	-2	-2	1	2	1	61	2	64	3	1	1	1	3.5	-3	-3	1	0	0	0	0	0	0	-3	-3	-3	-3
3	1	3	38	1	-3	2	1	4	5	3	2	39	4	8	3	1	2	1	13	1	4	-2	-2	-2	-2	1	2	1	70	2	66	3	1	1	1	4	-3	-3	0	0	0	0	0	1	0	-3	-3	-3	-3
3	1	3	65	2	-3	2	1	3	7	1	2	70	3	7	2	1	2	1	13	1	3	-2	-2	-2	-2	2	-3	-3	-3	-3	-3	3	2	-3	-3	-3	-3	-3	-3	-3	-3	-3	-3	-3	-3	-3	-3	-3	-3
3	1	3	37	2	-3	2	1	3	7	1	2	42	4	8	3	1	2	2	5	1	2	-2	-2	-2	-2	1	1	2	73	-2	-2	3	1	1	2	5	-3	-3	1	0	0	0	1	0	0	-3	-3	-3	-3
3	1	3	36	2	-3	2	1	4	8	2	2	41	4	8	2	1	2	2	11	1	6	-2	-2	-2	-2	1	2	2	65	1	-2	3	2	-3	-3	-3	-3	-3	-3	-3	-3	-3	-3	-3	-3	-3	-3	-3	-3
3	1	3	56	2	-3	2	1	2	7	2	2	56	3	4	2	1	1	2	9	-2	-2	-2	-2	-2	-2	2	-3	-3	-3	-3	-3	3	1	1	2	6	-3	-3	1	0	0	0	0	1	0	-3	-3	-3	-3
3	1	3	37	2	-3	2	1	4	6	3	2	40	4	5	3	1	2	1	8	2	2	-2	-2	-2	-2	1	2	1	75	2	75	3	2	-3	-3	-3	-3	-3	-3	-3	-3	-3	-3	-3	-3	-3	-3	-3	-3
[truncated: 28 more columns]

## Sheet: Chinese
组别	组别	1您属于哪个类别	2地域	3请输入您的年龄	4您的性别	7您的民族	8您的最高受教育程度：	9您的职业是：	10您的个人收入为：	11您现在的法定婚姻状态为：	12您配偶的年龄	13您配偶的最高教育程度	14您配偶的职业是：	15您配偶的个人收入为：	16请问您家里有小孩吗	17家里有几个小孩	孩子1-性别	孩子1-年龄	孩子2-性别	孩子2-年龄	孩子3-性别	孩子3-年龄	孩子4-性别	孩子4-年龄	18请问您家里有老人吗	19请问您家里有几位老人	老人1-性别	老人1-年龄	老人2-性别	老人2-年龄	20 此次您到诊所主要目的是？	21 今天研究人员向您介绍了流感疫苗（和接力种项目/免费疫苗项目），您今天愿意参加为家里人接种疫苗吗？	22 您今天想让谁接种疫苗	23 接种者信息 ：接种者性别	接种者年龄	24 您是否愿意捐赠一些费用支持下一个家庭接种流感疫苗？	25 您想为下一个家庭捐赠多少金额？	26 如果您想让家人或自己接种流感疫苗，最主要的原因是什么？ 家里的孩子易感流感	家里的老人易感流感	家里的孩子和老人均易感流感	我自己易感流感	家人朋友推荐接种	医务人员推荐接种	接力种项目/免费疫苗	27 您个人认为“接力种”项目有什么好处？ 其他家庭的捐款可以降低我们的经济负担	让我们了解到流感疫苗可以接种	可以让更多家庭接种流感疫苗	可以减少流感在人群里的传播	感受和传递大家的关怀和温暖
1	1	1	1	35	2	1	2	1	1	2	39	3	4	2	1	2	1	6	1	4	-2	-2	-2	-2	1	2	1	59	2	58	3	2	1	1	4	1	100	0	0	1	0	0	1	0	0	0	1	1	0
1	1	1	1	27	2	1	2	1	1	2	32	2	5	2	1	2	2	6	1	4.5	-2	-2	-2	-2	1	2	1	78	2	76	3	2	1	1	4.5	1	50	1	0	0	0	0	0	0	0	0	1	0	0
1	1	1	1	25	2	1	2	1	1	2	30	2	4	2	1	2	1	5	2	0.75	-2	-2	-2	-2	1	2	1	52	2	51	3	2	1	1	5	1	10	0	0	1	0	0	0	0	1	0	1	1	1
1	1	1	1	23	2	1	3	3	2	2	23	2	4	2	1	2	2	3.5	2	1.5	-2	-2	-2	-2	1	2	1	50	2	50	3	2	1	2	3.5	1	38	0	0	1	0	0	0	0	0	0	0	1	0
1	1	1	1	67	1	1	1	3	2	2	40	3	7	2	1	3	2	12	1	11	1	5	-2	-2	1	2	1	71	2	67	3	2	1	1	5	1	10	1	0	0	0	0	0	1	1	0	1	0	0
1	1	1	1	36	2	1	2	1	1	1	-2	-2	-2	-2	1	1	1	4	-2	-2	-2	-2	-2	-2	1	2	1	-2	2	-2	3	2	1	1	4	1	20	1	0	0	0	0	0	0	0	0	0	0	1
1	1	1	1	28	2	1	3	3	1	2	36	5	6	2	1	2	1	5	2	1	-2	-2	-2	-2	1	2	1	70	2	56	3	2	1	1	5	1	50	1	0	0	0	1	0	0	1	1	0	0	0
1	1	1	1	36	2	1	2	3	1	2	38	2	8	2	1	2	2	6	2	3	-2	-2	-2	-2	2	-3	-3	-3	-3	-3	3	2	1	2	3	1	50	1	0	0	0	0	0	1	0	0	1	1	1
1	1	1	1	32	2	1	3	1	1	2	33	4	5	2	1	2	2	6	2	4	-2	-2	-2	-2	1	2	1	57	2	57	3	2	1	2	4	1	50	1	0	0	0	0	0	0	1	1	1	1	1
1	1	1	1	35	1	1	1	3	2	2	33	4	7	2	1	2	1	9	2	3	-2	-2	-2	-2	1	2	1	60	2	50	3	2	1	2	3	1	20	1	0	0	0	0	0	0	1	1	1	1	1
1	1	1	1	37	1	1	3	3	1	2	36	4	7	1	1	2	2	13	1	8	-2	-2	-2	-2	1	2	1	70	2	67	4	2	1	1	8	1	10	1	0	0	0	0	0	0	0	0	0	0	1
1	1	1	1	26	2	1	2	3	2	2	26	2	6	2	1	2	2	5	1	2	-2	-2	-2	-2	1	2	1	60	2	61	3	2	1	2	5	1	20	1	0	0	0	0	0	0	0	1	1	1	1
1	1	1	1	41	1	1	2	3	2	2	38	2	8	2	1	2	2	7	2	3	-2	-2	-2	-2	1	1	1	78	-2	-2	3	2	1	2	7	1	20	1	0	0	0	0	1	0	1	1	1	1	1
1	1	1	1	58	2	1	2	1	1	1	-3	-3	-3	-3	1	2	2	12	1	8	-2	-2	-2	-2	1	1	2	58	-2	-2	1	2	1	1	8	1	20	1	0	0	0	0	0	0	0	0	1	1	1
1	1	1	1	78	1	1	2	2	1	1	-3	-3	-3	-3	1	3	1	14	2	9	1	6	-2	-2	1	2	1	78	2	80	1	2	1	1	6	1	50	1	0	0	0	1	0	1	0	0	0	0	1
1	1	1	1	37	2	1	3	3	1	2	38	4	8	2	1	2	1	12	2	8	-2	-2	-2	-2	1	2	1	65	2	64	3	2	1	2	8	1	50	1	0	0	0	0	0	0	0	0	1	0	0
1	1	1	1	38	2	1	2	3	2	2	38	2	6	2	1	3	1	11	2	1	3	-2	-2	-2	1	1	2	63	-2	-2	3	2	1	1	3	1	50	1	0	0	0	0	1	0	0	1	0	1	0
1	1	1	1	37	2	1	1	1	1	2	37	2	6	2	1	2	1	13	2	6	-2	-2	-2	-2	1	2	1	62	2	61	3	2	1	2	6	1	1	1	0	0	0	0	0	0	0	0	0	1	0
1	1	1	1	33	2	1	3	3	2	2	35	4	5	3	1	1	2	3.5	-2	-2	-2	-2	-2	-2	1	2	1	65	2	62	3	2	1	2	3.5	1	50	0	0	0	0	0	0	1	1	1	1	1	1
1	1	1	1	29	2	1	3	3	2	2	32	3	8	2	1	2	1	8	2	3	-2	-2	-2	-2	1	1	2	63	-2	-2	3	2	1	2	3	1	20	1	0	0	0	0	0	0	0	1	0	0	0
1	1	1	1	28	2	1	3	3	2	2	30	3	4	2	1	2	2	7	1	2	-2	-2	-2	-2	1	2	1	57	2	57	3	2	1	2	7	1	20	0	0	0	0	0	0	1	1	1	1	1	1
1	1	1	1	30	2	1	3	3	2	2	32	4	2	2	1	2	2	4	1	0.17	-2	-2	-2	-2	1	2	1	54	2	54	3	2	1	2	4	1	10	1	0	0	0	0	0	0	1	1	1	1	1
1	1	1	1	23	2	1	2	3	2	2	24	2	5	2	1	2	2	5	2	2	-2	-2	-2	-2	1	2	1	55	2	53	3	1	-3	-3	-3	-3	-3	-3	-3	-3	-3	-3	-3	-3	-3	-3	-3	-3	-3
1	1	1	1	34	2	1	2	3	2	2	37	2	4	2	1	4	2	10	2	9	2	8	1	5	1	2	1	76	2	75	3	1	-3	-3	-3	-3	-3	-3	-3	-3	-3	-3	-3	-3	-3	-3	-3	-3	-3
1	1	1	1	30	2	1	2	1	1	2	30	1	4	1	1	4	1	8	2	4	1	2	1	-2	1	1	2	63	-2	-2	3	1	-3	-3	-3	-3	-3	-3	-3	-3	-3	-3	-3	-3	-3	-3	-3	-3	-3
1	1	2	1	56	2	1	1	2	1	2	65	1	3	1	1	1	2	2.5	-2	-2	-2	-2	-2	-2	1	-3	-3	-3	-3	-3	3	2	2	2	56	2	0	0	0	0	0	0	0	1	-3	-3	-3	-3	-3
1	1	2	1	69	2	1	2	2	1	2	69	3	3	1	1	1	-2	2	-2	-2	-2	-2	-2	-2	1	-3	-3	-3	-3	-3	1	2	2	2	69	1	20	0	1	0	0	0	0	0	1	1	0	0	1
1	1	2	1	82	1	1	1	1	1	1	-3	-3	-3	-3	1	2	2	25	2	21	-2	-2	-2	-2	1	-3	-3	-3	-3	-3	5	2	2	1	82	1	20	0	0	0	0	1	0	0	0	0	0	0	0
1	1	2	1	65	1	1	2	2	1	2	60	1	3	1	1	1	1	-2	-2	-2	-2	-2	-2	-2	1	-3	-3	-3	-3	-3	1	2	2	1	65	1	10	0	1	0	0	0	0	0	0	1	0	1	1
1	1	2	1	61	1	1	1	1	1	1	-3	-3	-3	-3	1	2	1	12	2	2	-2	-2	-2	-2	1	-3	-3	-3	-3	-3	1	2	2	1	61	1	20	0	1	0	0	0	0	0	1	1	1	0	0
1	1	2	1	57	1	1	2	1	1	2	51	1	7	1	1	2	2	-2	1	-2	-2	-2	-2	-2	1	-3	-3	-3	-3	-3	1	2	2	1	57	1	30	0	1	0	0	0	0	0	0	0	0	0	0
1	1	2	1	61	2	1	1	2	1	2	66	3	3	1	1	3	2	12	1	7	1	2	-2	-2	1	-3	-3	-3	-3	-3	1	2	2	2	61	1	10	0	0	0	0	1	0	0	0	0	1	0	0
1	1	2	1	62	2	1	2	1	1	2	72	1	7	1	1	2	2	7	1	4	-2	-2	-2	-2	1	-3	-3	-3	-3	-3	1	2	2	2	62	1	10	1	0	0	0	0	0	1	1	0	1	0	0
1	1	2	1	70	1	1	1	1	1	1	-3	-3	-3	-3	1	2	2	7	1	5	-2	-2	-2	-2	1	-3	-3	-3	-3	-3	1	2	2	1	70	1	10	0	0	0	0	0	0	0	1	1	1	1	1
1	1	2	1	68	1	1	1	1	2	2	67	1	7	2	1	2	2	10	1	5	-2	-2	-2	-2	1	-3	-3	-3	-3	-3	1	2	2	1	68	1	5	1	1	0	0	0	0	0	1	1	1	0	0
1	1	2	1	64	2	1	1	2	1	1	-3	-3	-3	-3	2	0	-3	-3	-3	-3	-3	-3	-3	-3	1	-3	-3	-3	-3	-3	1	2	2	2	64	1	10	0	0	0	0	0	0	0	1	1	1	1	1
1	1	2	1	65	1	1	2	1	1	1	-3	-3	-3	-3	1	2	1	15	1	1	-2	-2	-2	-2	1	-3	-3	-3	-3	-3	1	2	2	1	65	1	10	0	0	0	0	0	0	1	1	0	1	0	0
1	1	2	1	66	1	1	2	1	2	2	60	2	7	1	1	2	1	15	1	1.5	-2	-2	-2	-2	1	-3	-3	-3	-3	-3	5	2	2	1	66	1	50	0	0	0	0	1	0	0	0	0	0	1	0
1	1	2	1	80	2	1	1	1	1	1	-3	-3	-3	-3	1	2	2	5	1	1.5	-2	-2	-2	-2	1	-3	-3	-3	-3	-3	1	2	2	2	80	1	80	0	1	0	0	0	0	0	1	1	1	1	1
1	1	2	1	58	2	1	1	2	1	2	56	2	3	1	1	1	2	26	-2	-2	-2	-2	-2	-2	1	-3	-3	-3	-3	-3	1	2	2	2	58	1	10	1	0	1	0	0	0	0	0	0	1	1	1
1	1	2	1	57	1	1	1	2	1	1	-3	-3	-3	-3	1	2	2	7	1	2	-2	-2	-2	-2	1	-3	-3	-3	-3	-3	2	2	2	1	57	1	10	0	0	0	0	0	0	0	1	1	1	1	1
1	1	2	1	64	1	1	3	1	3	2	62	1	4	2	1	2	1	14	1	6	-2	-2	-2	-2	1	-3	-3	-3	-3	-3	5	2	2	1	64	1	10	0	1	0	0	0	0	0	0	0	0	0	1
1	1	2	1	57	2	1	1	2	1	2	57	1	3	1	1	1	1	6	-2	-2	-2	-2	-2	-2	1	-3	-3	-3	-3	-3	3	2	2	2	57	1	5	0	0	0	0	0	0	1	1	0	0	0	0
1	1	2	1	70	2	1	2	1	2	1	-3	-3	-3	-3	1	1	2	4	-2	-2	-2	-2	-2	-2	1	-3	-3	-3	-3	-3	3	2	2	2	70	1	150	0	1	0	0	0	0	0	0	0	1	0	0
1	1	2	1	76	1	1	2	3	3	2	62	1	8	2	1	2	1	16	2	9	-2	-2	-2	-2	1	-3	-3	-3	-3	-3	3	1	-3	-3	-3	-3	-3	-3	-3	-3	-3	-3	-3	-3	-3	-3	-3	-3	-3
1	1	2	1	50	2	1	1	1	1	2	50	2	4	2	1	1	2	27	-2	-2	-2	-2	-2	-2	1	-3	-3	-3	-3	-3	3	1	-3	-3	-3	-3	-3	-3	-3	-3	-3	-3	-3	-3	-3	-3	-3	-3	-3
1	1	2	1	60	1	1	2	2	1	2	62	1	7	1	1	2	2	5	1	3	-2	-2	-2	-2	1	-3	-3	-3	-3	-3	3	1	-3	-3	-3	-3	-3	-3	-3	-3	-3	-3	-3	-3	-3	-3	-3	-3	-3
1	1	2	1	60	1	1	2	1	1	2	64	1	7	1	1	2	1	7	2	6	-2	-2	-2	-2	1	-3	-3	-3	-3	-3	3	1	-3	-3	-3	-3	-3	-3	-3	-3	-3	-3	-3	-3	-3	-3	-3	-3	-3
1	1	2	1	60	1	1	2	2	1	2	55	1	3	1	1	2	1	5	2	7	-2	-2	-2	-2	1	-3	-3	-3	-3	-3	3	1	-3	-3	-3	-3	-3	-3	-3	-3	-3	-3	-3	-3	-3	-3	-3	-3	-3
1	1	2	1	64	2	1	1	1	1	2	67	1	3	1	1	2	1	13	2	3	-2	-2	-2	-2	1	-3	-3	-3	-3	-3	3	1	-3	-3	-3	-3	-3	-3	-3	-3	-3	-3	-3	-3	-3	-3	-3	-3	-3
1	1	1	2	36	2	1	3	3	4	1	40	4	5	3	1	2	2	13	1	2.8	-2	-2	-2	-2	1	2	1	67	2	67	3	2	1	1	3	1	50	1	0	0	0	0	0	0	0	0	1	0	0
1	1	1	2	31	2	1	3	3	2	2	31	4	5	3	1	1	2	2	-2	-2	-2	-2	-2	-2	1	2	2	60	1	59	3	2	1	2	2	1	20	1	0	0	0	0	0	0	0	1	0	0	0
1	1	1	2	28	1	1	3	3	3	2	27	4	5	3	1	1	1	1	-2	-2	-2	-2	-2	-2	1	1	2	52	-2	-2	3	2	1	1	1	1	50	1	0	0	0	0	0	0	0	1	0	0	0
1	1	2	2	91	2	1	1	1	3	1	-3	-3	-3	-3	1	3	1	29	1	26	2	24	-2	-2	-3	-3	-3	-3	-3	-3	4	2	2	2	91	1	50	0	0	0	0	0	1	0	0	0	1	0	0
1	1	1	2	39	2	1	2	3	2	2	42	2	8	3	1	2	1	19	2	1	-2	-2	-2	-2	2	-3	-3	-3	-3	-3	3	2	1	2	1	1	50	1	0	0	0	0	0	0	0	0	0	1	0
1	1	2	2	80	1	1	1	1	2	1	68	2	7	2	1	1	2	19	-2	-2	-2	-2	-2	-2	-3	-3	-3	-3	-3	-3	4	2	2	1	80	1	50	0	0	0	0	0	1	0	0	0	1	0	0
1	1	2	2	68	2	1	2	1	2	1	81	-2	-2	2	1	1	2	8	-2	-2	-2	-2	-2	-2	-3	-3	-3	-3	-3	-3	4	2	2	2	68	1	50	0	0	0	0	0	1	0	0	0	0	1	0
1	1	1	2	27	2	1	2	1	2	2	30	4	8	2	1	2	2	4	1	2	-2	-2	-2	-2	1	-3	-2	-2	-2	-2	3	2	1	1	2	1	100	1	0	0	0	0	0	0	0	0	0	0	1
1	1	2	2	70	2	1	1	1	2	2	77	2	7	2	1	2	1	18	1	3	-2	-2	-2	-2	-3	-3	-3	-3	-3	-3	1	2	2	2	70	1	100	0	1	0	0	0	0	0	0	0	0	1	0
1	1	1	2	35	2	1	3	3	3	2	35	4	5	3	1	2	2	9	1	2	-2	-2	-2	-2	1	2	1	58	2	56	3	2	1	1	2	1	50	1	0	1	0	0	0	0	1	0	1	1	0
1	1	2	2	77	1	1	2	1	2	2	70	2	7	2	1	2	1	18	1	3	-2	-2	-2	-2	-3	-3	-3	-3	-3	-3	4	2	2	1	77	1	50	0	1	0	0	0	0	0	0	0	1	1	0
1	1	1	2	39	2	1	3	3	4	2	49	5	5	4	1	2	2	3	1	0	-2	-2	-2	-2	1	2	1	70	2	70	3	2	1	2	2	1	50	1	0	0	0	0	0	0	0	1	0	0	0
1	1	1	2	40	2	1	3	1	3	2	49	5	5	4	1	1	2	1.5	-2	-2	-2	-2	-2	-2	1	1	2	81	-2	-2	3	2	1	2	1.5	1	50	0	0	0	0	0	1	1	0	0	1	1	1
1	1	1	2	33	2	1	3	3	2	2	32	4	6	3	1	2	2	4	1	1	-2	-2	-2	-2	1	2	2	55	1	61	3	2	1	1	1	1	10	1	0	0	0	0	0	0	1	0	0	0	0
1	1	1	2	60	2	1	2	1	1	2	61	3	7	2	1	1	1	1	-2	-2	-2	-2	-2	-2	1	2	2	60	1	61	3	2	1	1	1	1	3	1	0	0	0	0	1	0	1	1	1	1	0
1	1	1	2	39	1	1	3	3	3	2	38	4	7	3	1	2	1	12	2	2	-2	-2	-2	-2	1	2	2	69	1	72	3	2	2	1	39	1	56	1	1	0	0	0	0	0	1	1	1	0	0
1	1	1	2	28	2	1	2	3	2	2	28	3	8	3	1	1	1	2	-2	-2	-2	-2	-2	-2	1	1	-2	60	-2	-2	3	2	1	1	2	1	50	1	0	0	0	0	0	0	0	0	1	0	1
1	1	2	2	63	2	1	1	2	1	1	-3	-3	-3	-3	1	1	2	7	-2	-2	-2	-2	-2	-2	-3	-3	-3	-3	-3	-3	1	2	2	2	63	1	5	0	0	0	1	0	0	0	1	0	0	0	0
1	1	2	2	65	2	1	3	1	2	1	-3	-3	-3	-3	2	0	-3	-3	-3	-3	-3	-3	-3	-3	-3	-3	-3	-3	-3	-3	1	2	2	2	65	1	12	0	1	0	0	0	0	0	1	0	0	1	1
1	1	2	2	70	2	1	1	1	2	2	76	3	7	2	1	3	1	21	2	16	2	19	-2	-2	-3	-3	-3	-3	-3	-3	1	2	2	2	70	1	2	0	0	0	1	0	0	0	1	0	0	0	0
1	1	1	2	32	2	1	3	3	3	2	38	4	6	4	1	2	1	6	1	1	-2	-2	-2	-2	1	2	1	64	2	63	3	2	1	1	1	1	50	1	0	0	0	0	0	0	0	0	1	1	1
1	1	1	2	32	2	1	3	1	1	2	30	4	6	4	1	1	2	1	-2	-2	-2	-2	-2	-2	1	2	2	59	1	60	3	2	1	2	1	1	50	1	0	0	0	0	0	0	0	0	1	1	0
1	1	2	2	65	2	1	1	3	2	1	-3	-3	-3	-3	1	2	2	10	2	5	-2	-2	-2	-2	-3	-3	-3	-3	-3	-3	1	2	2	2	65	1	10	0	1	0	1	0	0	1	1	1	1	1	0
1	1	1	2	30	1	1	3	3	3	2	29	3	8	1	1	1	1	2	-2	-2	-2	-2	-2	-2	1	2	1	58	2	58	3	2	1	1	2	1	10	1	0	0	0	0	0	0	1	0	0	0	0
1	1	1	2	32	2	1	3	3	1	2	39	4	5	4	1	2	2	1	2	8	-2	-2	-2	-2	1	2	1	65	2	64	3	2	1	2	1	1	50	0	0	1	0	0	1	0	0	1	1	1	1
1	1	1	2	40	2	1	3	1	1	2	36	4	5	4	1	2	1	2	2	10	-2	-2	-2	-2	1	2	1	56	2	56	3	2	1	1	3	1	50	0	0	0	0	0	0	1	0	0	0	0	1
1	1	2	2	63	2	1	2	1	2	2	65	2	7	2	1	1	1	4	-2	-2	-2	-2	-2	-2	-3	-3	-3	-3	-3	-3	1	2	2	2	63	1	15	0	0	0	1	0	0	0	0	0	0	1	0
1	1	1	2	33	2	1	3	1	1	2	38	4	5	4	1	1	1	1.5	-2	-2	-2	-2	-2	-2	1	1	2	66	-2	-2	3	2	1	1	1.5	1	56	1	0	0	0	0	0	0	0	0	1	1	0
1	1	2	2	64	2	1	2	1	2	2	69	3	7	3	1	1	2	3	-2	-2	-2	-2	-2	-2	-3	-3	-3	-3	-3	-3	1	1	-3	-3	-3	-3	-3	-3	-3	-3	-3	-3	-3	-3	-3	-3	-3	-3	-3
1	1	2	2	67	2	1	1	2	1	2	67	1	3	1	1	1	2	12	-2	-2	-2	-2	-2	-2	-3	-3	-3	-3	-3	-3	1	1	-3	-3	-3	-3	-3	-3	-3	-3	-3	-3	-3	-3	-3	-3	-3	-3	-3
1	1	2	2	71	2	1	1	1	1	1	-3	-3	-3	-3	1	1	2	22	-2	-2	-2	-2	-2	-2	-3	-3	-3	-3	-3	-3	1	1	-3	-3	-3	-3	-3	-3	-3	-3	-3	-3	-3	-3	-3	-3	-3	-3	-3
1	1	1	2	27	2	1	3	3	3	2	32	5	4	3	1	1	2	2	-2	-2	-2	-2	-2	-2	1	1	2	58	-2	-2	3	2	1	2	2	1	50	1	0	1	1	1	1	1	1	1	1	1	1
1	1	2	2	67	2	1	2	1	2	2	66	1	7	1	2	0	-3	-3	-3	-3	-3	-3	-3	-3	-3	-3	-3	-3	-3	-3	1	1	-3	-3	-3	-3	150	-3	-3	-3	-3	-3	-3	-3	-3	-3	-3	-3	-3
1	1	2	2	66	2	1	1	2	1	1	-3	-3	-3	-3	1	1	1	9	-2	-2	-2	-2	-2	-2	-3	-3	-3	-3	-3	-3	1	1	-3	-3	-3	-3	150	-3	-3	-3	-3	-3	-3	-3	-3	-3	-3	-3	-3
1	1	2	2	63	2	1	3	1	3	2	63	4	7	3	1	2	2	7	2	1	-2	-2	-2	-2	-3	-3	-3	-3	-3	-3	1	2	2	2	63	1	50	0	1	0	0	0	0	0	0	0	1	0	0
1	1	2	2	63	1	1	3	1	2	2	63	4	7	2	1	2	2	7	2	3	-2	-2	-2	-2	-3	-3	-3	-3	-3	-3	1	2	2	1	63	1	20	0	1	0	0	0	0	0	0	0	1	0	0
1	1	2	2	68	2	2	1	1	2	2	-2	1	7	2	1	2	2	7	2	3	-2	-2	-2	-2	-3	-3	-3	-3	-3	-3	1	2	2	2	68	1	20	0	1	0	0	0	0	0	0	0	1	0	0
1	1	2	2	65	1	1	2	1	1	2	65	3	7	1	1	2	2	10	1	4	-2	-2	-2	-2	-3	-3	-3	-3	-3	-3	1	1	-3	-3	-3	-3	30	-3	-3	-3	-3	-3	-3	-3	-3	-3	-3	-3	-3
1	1	1	2	43	2	1	2	3	2	2	47	2	5	2	1	2	2	22	1	2	-2	-2	-2	-2	1	2	2	68	1	69	3	2	1	2	3	1	50	1	0	0	0	0	0	0	0	0	1	0	0
1	1	2	2	65	2	1	2	1	3	2	65	2	7	2	1	2	1	8	2	3	-2	-2	-2	-2	-3	-3	-3	-3	-3	-3	1	2	2	2	65	1	20	0	0	0	1	0	0	0	0	0	0	1	0
1	1	2	2	65	1	1	2	1	2	2	65	2	7	2	1	2	1	8	2	3	-2	-2	-2	-2	-3	-3	-3	-3	-3	-3	1	2	2	1	65	1	20	0	0	0	1	0	0	0	0	0	0	1	0
1	1	1	2	45	1	1	2	3	2	2	38	2	4	2	1	2	2	12	2	2	-2	-2	-2	-2	1	2	-2	60	1	-2	3	2	1	2	2	1	30	0	0	1	0	0	0	0	0	0	1	0	0
1	1	1	2	33	2	1	2	3	2	2	35	2	4	2	1	2	-2	2	2	-2	-2	-2	-2	-2	1	2	1	60	2	62	3	2	1	2	2	1	50	0	0	1	0	0	0	0	0	1	0	0	0
1	1	2	2	65	2	1	2	1	2	2	65	3	7	2	1	1	2	5	-2	-2	-2	-2	-2	-2	-3	-3	-3	-3	-3	-3	1	2	2	2	65	1	20	0	0	0	1	0	0	0	0	0	0	1	0
1	1	2	2	65	1	1	2	1	2	2	65	3	7	2	1	2	2	5	1	-2	-2	-2	-2	-2	-3	-3	-3	-3	-3	-3	1	2	2	1	65	1	20	0	0	0	1	0	0	0	1	0	0	1	0
1	1	1	2	42	2	1	2	1	1	2	49	4	5	3	1	1	2	1	-2	-2	-2	-2	-2	-2	1	1	1	81	-2	-2	3	2	1	2	1	1	100	1	0	0	0	1	0	0	0	1	1	0	1
1	1	1	2	34	1	1	3	3	4	2	28	4	5	4	1	1	1	2	-2	-2	-2	-2	-2	-2	1	2	2	53	1	52	3	2	1	1	2	1	56	1	0	0	0	0	0	0	0	1	1	0	0
1	1	2	2	63	2	1	2	1	2	2	52	4	6	3	1	1	1	1	-2	-2	-2	-2	-2	-2	-3	-3	-3	-3	-3	-3	2	1	-3	-3	-3	-3	-3	-3	-3	-3	-3	-3	-3	-3	-3	-3	-3	-3	-3
1	1	2	2	79	1	1	2	1	3	2	72	2	7	2	1	2	1	14	2	4	-2	-2	-2	-2	-3	-3	-3	-3	-3	-3	1	1	-3	-3	-3	-3	-3	-3	-3	-3	-3	-3	-3	-3	-3	-3	-3	-3	-3
1	1	1	2	38	2	1	2	1	1	2	39	4	6	4	1	2	1	10	2	2	-2	-2	-2	-2	1	2	1	68	2	68	3	2	1	2	2	1	56	0	0	0	0	0	1	0	0	1	0	0	0
1	1	1	3	33	2	1	1	1	1	2	32	1	4	3	1	2	2	6	1	3.5	-2	-2	-2	-2	1	2	1	60	2	60	3	2	1	2	6	1	50	1	0	0	0	0	1	0	0	1	0	0	0
1	1	1	3	36	1	1	3	3	4	2	36	4	5	4	1	2	1	13	1	4	-2	-2	-2	-2	1	2	2	62	1	62	3	2	1	1	4	1	81.6	1	0	0	0	0	1	0	0	0	1	0	0
1	1	2	3	60	2	1	2	1	2	2	61	3	7	2	1	1	2	7	-2	-2	-2	-2	-2	-2		-3	-3	-3	-3	-3	1	1	-3	-3	-3	-3	-3	-3	-3	-3	-3	-3	-3	-3	-3	-3	-3	-3	-3
1	1	1	3	32	2	1	3	1	1	2	36	4	6	4	1	2	2	9	2	4	-2	-2	-2	-2	1	2	1	70	2	71	3	1	-3	-3	-3	-3	-3	-3	-3	-3	-3	-3	-3	-3	-3	-3	-3	-3	-3
1	1	2	3	65	2	1	2	1	2	2	70	3	7	2	2	0	-3	-3	-3	-3	-3	-3	-3	-3		-3	-3	-3	-3	-3	1	1	-3	-3	-3	-3	-3	-3	-3	-3	-3	-3	-3	-3	-3	-3	-3	-3	-3
1	1	1	3	38	1	1	3	3	4	2	34	4	5	4	1	2	1	6	2	1	-2	-2	-2	-2	1	2	1	65	2	65	3	2	1	1	6	1	81.6	1	0	0	0	0	1	0	0	0	1	0	0
1	1	1	3	40	2	1	3	3	3	2	40	4	5	4	1	2	2	14	2	3	-2	-2	-2	-2	1	2	1	66	2	64	3	2	1	2	3	2	0	1	0	0	0	0	0	0	0	0	1	1	0
1	1	2	3	69	2	1	2	1	2	1	-3	-3	-3	-3	1	1	2	18	-2	-2	-2	-2	-2	-2		-3	-3	-3	-3	-3	1	2	2	2	69	1	38	0	1	0	0	0	0	0	0	0	1	0	1
1	1	1	3	41	2	1	3	3	3	2	41	4	8	3	1	3	1	14	1	6	2	0.17	-2	-2	1	2	1	70	2	70	3	1	-3	-3	-3	-3	-3	-3	-3	-3	-3	-3	-3	-3	-3	-3	-3	-3	-3
1	1	1	3	45	2	1	2	3	2	2	45	3	8	3	1	2	2	17	1	6	-2	-2	-2	-2	1	2	1	72	2	65	3	1	-3	-3	-3	-3	-3	-3	-3	-3	-3	-3	-3	-3	-3	-3	-3	-3	-3
1	1	2	3	79	1	1	3	1	3	2	81	4	7	3	1	2	1	24	2	22	-2	-2	-2	-2		-3	-3	-3	-3	-3	1	1	-3	-3	-3	-3	-3	-3	-3	-3	-3	-3	-3	-3	-3	-3	-3	-3	-3
1	1	2	3	60	2	1	2	1	2	2	63	4	7	4	1	1	2	2	-2	-2	-2	-2	-2	-2		-3	-3	-3	-3	-3	1	1	-3	-3	-3	-3	-3	-3	-3	-3	-3	-3	-3	-3	-3	-3	-3	-3	-3
1	1	1	3	37	2	1	3	3	3	2	38	4	5	4	1	2	1	13	2	6	-2	-2	-2	-2	1	2	1	64	2	63	3	1	-3	-3	-3	-3	-3	-3	-3	-3	-3	-3	-3	-3	-3	-3	-3	-3	-3
1	1	1	3	33	2	1	3	3	4	2	33	4	8	4	1	2	1	7	1	3	-2	-2	-2	-2	1	2	1	60	2	60	3	2	1	1	3	1	5	1	0	0	0	0	0	0	0	0	1	0	0
1	1	2	3	65	2	1	3	1	3	2	64	4	7	3	1	1	1	4	-2	-2	-2	-2	-2	-2		-3	-3	-3	-3	-3	5	2	2	2	65	1	100	0	1	0	0	0	0	0	0	0	1	1	0
1	1	2	3	70	1	1	2	1	3	2	65	2	7	2	1	2	1	13	2	8	-2	-2	-2	-2		-3	-3	-3	-3	-3	1	2	2	1	70	1	30	0	1	0	0	0	0	0	1	0	1	0	0
1	1	2	3	65	2	1	1	1	1	2	65	1	3	2	1	2	1	7	2	3	-2	-2	-2	-2		-3	-3	-3	-3	-3	5	2	2	2	65	1	20	0	1	0	0	0	1	0	1	1	0	1	0
1	1	2	3	60	2	1	2	1	2	2	63	4	7	2	2	0	-3	-3	-3	-3	-3	-3	-3	-3		-3	-3	-3	-3	-3	1	1	-3	-3	-3	-3	-3	-3	-3	-3	-3	-3	-3	-3	-3	-3	-3	-3	-3
1	1	1	3	28	2	1	3	1	2	2	29	3	7	2	1	2	2	4	1	1	-2	-2	-2	-2	1	2	1	70	2	70	3	2	1	2	4	1	6	1	0	0	0	0	1	0	0	0	1	1	0
1	1	2	3	70	2	1	1	2	1	2	-2	4	4	2	1	1	1	6	-2	-2	-2	-2	-2	-2		-3	-3	-3	-3	-3	1	2	2	2	70	1	81.6	1	0	0	0	0	0	0	0	1	1	1	0
1	1	2	3	73	1	1	2	1	4	1	-3	-3	-3	-3	1	2	1	17	2	12	-2	-2	-2	-2		-3	-3	-3	-3	-3	1	2	2	1	73	2	0	0	0	0	0	0	0	0	0	1	0	0	0
1	1	1	3	36	2	1	3	3	3	2	41	4	5	4	1	2	1	7	1	1.5	-2	-2	-2	-2	1	2	1	72	2	72	3	2	1	1	7	1	13	1	0	0	0	0	1	0	1	0	1	0	0
1	1	2	3	71	1	1	2	1	2	2	63	4	7	3	1	2	2	0.25	1	0.08	-2	-2	-2	-2		-3	-3	-3	-3	-3	4	2	2	1	71	1	50	0	1	0	0	1	0	0	0	1	1	1	0
1	1	2	3	73	2	1	2	1	2	2	72	2	3	1	1	1	2	21	-2	-2	-2	-2	-2	-2		-3	-3	-3	-3	-3	1	1	-3	-3	-3	-3	-3	-3	-3	-3	-3	-3	-3	-3	-3	-3	-3	-3	-3
1	1	1	3	33	2	1	3	3	3	2	33	4	5	3	1	2	2	7	1	0.83	-2	-2	-2	-2	1	2	1	58	2	58	3	2	1	2	7	2	-3	1	0	0	0	0	0	0	1	0	1	0	0
1	1	1	3	55	2	1	2	1	1	2	56	2	7	1	1	2	2	5.5	2	4	-2	-2	-2	-2	2	-3	-3	-3	-3	-3	3	2	1	2	5.5	1	20	0	0	0	0	0	1	0	1	0	1	0	0
1	1	1	3	39	2	1	3	3	4	2	40	4	5	4	1	2	1	8	2	0.5	-2	-2	-2	-2	1	2	1	65	2	65	3	2	1	1	8	1	30	1	0	0	0	1	1	0	0	0	1	1	0
1	1	2	3	67	2	1	2	1	2	1	-3	-3	-3	-3	2	0	-3	-3	-3	-3	-3	-3	-3	-3		-3	-3	-3	-3	-3	1	1	-3	-3	-3	-3	-3	-3	-3	-3	-3	-3	-3	-3	-3	-3	-3	-3	-3
1	1	2	3	66	2	1	2	1	2	1	-3	-3	-3	-3	1	1	1	7	-2	-2	-2	-2	-2	-2		-3	-3	-3	-3	-3	5	1	-3	-3	-3	-3	-3	-3	-3	-3	-3	-3	-3	-3	-3	-3	-3	-3	-3
1	1	1	3	34	2	1	3	3	3	2	36	4	5	3	1	1	1	6	-2	-2	-2	-2	-2	-2	1	2	1	70	2	70	3	1	-3	-3	-3	-3	-3	-3	-3	-3	-3	-3	-3	-3	-3	-3	-3	-3	-3
1	1	1	3	31	2	1	3	3	3	2	31	3	8	3	1	1	2	8	-2	-2	-2	-2	-2	-2	1	2	1	59	2	58	5	1	-3	-3	-3	-3	-3	-3	-3	-3	-3	-3	-3	-3	-3	-3	-3	-3	-3
1	1	1	3	48	1	1	3	3	4	2	47	4	8	4	1	1	1	4	-2	-2	-2	-2	-2	-2	1	2	1	80	2	80	3	2	1	1	4	1	81.6	1	0	0	0	0	0	0	0	1	0	0	0
1	1	1	3	33	2	1	3	3	4	2	34	4	5	4	1	1	2	3	-2	-2	-2	-2	-2	-2	1	2	1	55	2	55	3	2	1	2	3	1	30	1	0	0	0	0	0	0	0	0	1	0	0
1	1	1	3	32	2	1	3	3	4	2	36	4	6	4	1	1	2	5	-2	-2	-2	-2	-2	-2	1	1	2	79	-2	-2	3	2	1	2	5	1	20	1	0	0	0	0	1	0	0	0	0	1	0
1	1	1	3	32	2	1	3	3	3	2	36	4	6	4	1	1	1	5	-2	-2	-2	-2	-2	-2	1	2	1	65	2	60	3	2	1	1	5	1	50	1	0	0	0	0	0	0	0	1	1	1	1
1	1	1	3	62	1	1	2	1	2	2	61	3	7	2	1	1	1	3	-2	-2	-2	-2	-2	-2	1	2	1	62	2	61	3	2	1	1	3	1	30	1	0	0	0	0	0	0	1	0	1	0	1
1	1	1	3	41	1	1	2	3	4	2	40	2	8	4	1	2	1	14	2	5	-2	-2	-2	-2	1	2	1	70	2	70	3	2	1	2	5	1	80	1	0	0	0	0	0	0	1	0	0	0	0
1	1	1	3	37	2	1	3	3	4	2	34	4	5	4	1	1	2	7	-2	-2	-2	-2	-2	-2	1	2	1	66	2	65	3	2	1	2	7	1	10	1	0	0	0	0	0	0	1	0	0	0	0
1	1	1	3	42	2	1	3	3	2	2	42	3	5	2	1	2	1	5	2	15	-2	-2	-2	-2	1	2	1	65	2	65	3	2	1	1	5	1	10	1	0	0	0	0	0	0	0	0	0	0	1
1	1	2	3	66	2	1	2	1	2	2	72	4	7	2	1	1	1	3	-2	-2	-2	-2	-2	-2		-3	-3	-3	-3	-3	5	1	-3	-3	-3	-3	-3	-3	-3	-3	-3	-3	-3	-3	-3	-3	-3	-3	-3
1	1	2	3	75	2	2	2	1	2	2	82	2	7	2	1	4	1	11	1	10	1	4	2	13		-3	-3	-3	-3	-3	5	1	-3	-3	-3	-3	-3	-3	-3	-3	-3	-3	-3	-3	-3	-3	-3	-3	-3
1	1	1	3	36	1	1	3	3	3	2	35	4	8	3	1	1	2	7	-2	-2	-2	-2	-2	-2	1	2	1	60	2	60	3	2	1	2	7	1	30	1	0	0	0	0	1	0	0	1	1	0	0
1	1	2	3	65	1	1	3	1	3	2	64	4	7	3	1	2	1	6	2	2	-2	-2	-2	-2		-3	-3	-3	-3	-3	1	1	-3	-3	-3	-3	-3	-3	-3	-3	-3	-3	-3	-3	-3	-3	-3	-3	-3
1	1	2	3	61	2	1	2	1	2	2	62	3	7	2	1	2	2	9	1	7	-2	-2	-2	-2		-3	-3	-3	-3	-3	1	1	-3	-3	-3	-3	-3	-3	-3	-3	-3	-3	-3	-3	-3	-3	-3	-3	-3
1	1	2	3	60	2	1	2	1	2	2	60	2	7	1	1	1	2	4	-2	-2	-2	-2	-2	-2		-3	-3	-3	-3	-3	1	2	2	2	60	1	50	0	1	0	0	0	1	1	1	1	0	1	0
1	1	2	3	62	2	1	2	1	2	2	60	2	5	3	2	0	-3	-3	-3	-3	-3	-3	-3	-3		-3	-3	-3	-3	-3	1	1	-3	-3	-3	-3	-3	-3	-3	-3	-3	-3	-3	-3	-3	-3	-3	-3	-3
1	1	2	3	72	1	1	2	1	2	2	66	2	7	2	2	0	-3	-3	-3	-3	-3	-3	-3	-3		-3	-3	-3	-3	-3	1	1	-3	-3	-3	-3	-3	-3	-3	-3	-3	-3	-3	-3	-3	-3	-3	-3	-3
1	1	2	3	63	2	1	2	2	2	2	65	3	7	2	1	2	-2	10	2	7	-2	-2	-2	-2		-3	-3	-3	-3	-3	1	2	2	2	63	1	10	0	1	0	0	0	0	0	1	1	1	0	0
1	1	2	3	72	2	1	1	1	1	2	80	2	7	2	1	1	1	13	-2	-2	-2	-2	-2	-2		-3	-3	-3	-3	-3	1	1	-3	-3	-3	-3	-3	-3	-3	-3	-3	-3	-3	-3	-3	-3	-3	-3	-3
1	1	2	3	70	2	1	2	1	2	2	76	3	7	2	1	1	1	16	-2	-2	-2	-2	-2	-2		-3	-3	-3	-3	-3	1	1	-3	-3	-3	-3	-3	-3	-3	-3	-3	-3	-3	-3	-3	-3	-3	-3	-3
3	2	1	1	31	2	1	2	1	1	2	32	2	4	3	1	3	1	7	2	5	1	3	-2	-2	1	1	2	58	-2	-2	3	2	1	1	3	-3	-3	1	0	0	0	0	0	-3	-3	-3	-3	-3	-3
3	2	1	1	33	2	1	2	3	2	2	35	4	6	2	1	2	1	10	1	6	-2	-2	-2	-2	1	2	1	58	2	58	3	2	1	1	6	-3	-3	0	0	0	0	0	1	-3	-3	-3	-3	-3	-3
3	2	1	1	50	2	1	2	3	2	2	50	1	7	1	1	1	1	6	-2	-2	-2	-2	-2	-2	1	2	1	60	2	59	3	2	1	1	6	-3	-3	0	0	0	0	1	0	-3	-3	-3	-3	-3	-3
3	2	1	1	36	2	1	2	1	1	2	37	2	6	2	1	2	1	13	2	5	-2	-2	-2	-2	1	2	1	57	2	57	3	2	1	2	5	-3	-3	1	0	0	0	0	0	-3	-3	-3	-3	-3	-3
3	2	1	1	30	1	1	2	3	3	2	30	4	7	1	1	4	2	12	1	6	2	3	2	1	1	1	2	55	-2	-2	3	2	1	2	3	-3	-3	0	0	0	0	0	1	-3	-3	-3	-3	-3	-3
3	2	1	1	67	2	1	1	2	1	2	65	2	3	1	1	1	2	4	-2	-2	-2	-2	-2	-2	2	-3	-3	-3	-3	-3	3	2	1	2	4	-3	-3	1	0	0	0	1	0	-3	-3	-3	-3	-3	-3
3	2	1	1	31	2	1	2	3	2	2	36	2	4	2	1	3	1	10	2	5	1	3	-2	-2	1	2	1	56	2	55	3	2	1	1	3	-3	-3	1	0	0	0	0	0	-3	-3	-3	-3	-3	-3
3	2	1	1	30	2	1	2	1	1	2	30	2	4	2	1	2	1	8	1	3.5	-2	-2	-2	-2	1	2	1	60	2	52	3	2	1	1	3.5	-3	-3	1	0	0	0	0	0	-3	-3	-3	-3	-3	-3
3	2	1	1	28	1	1	2	3	3	2	27	2	4	2	1	1	2	8	-2	-2	-2	-2	-2	-2	2	-3	-3	-3	-3	-3	3	2	1	2	8	-3	-3	1	0	0	0	0	0	-3	-3	-3	-3	-3	-3
3	2	1	1	33	2	1	2	1	1	2	34	2	3	2	1	2	2	9	1	6	-2	-2	-2	-2	1	2	1	72	2	65	3	2	1	1	6	-3	-3	0	0	1	0	0	1	-3	-3	-3	-3	-3	-3
3	2	1	1	37	1	1	2	3	4	2	27	2	7	1	1	1	1	5	-2	-2	-2	-2	-2	-2	1	2	1	65	2	64	3	2	1	1	5	-3	-3	0	0	0	0	0	1	-3	-3	-3	-3	-3	-3
3	2	1	1	65	2	1	1	1	1	2	68	2	7	1	1	1	1	4	-2	-2	-2	-2	-2	-2	1	2	1	60	2	60	3	2	1	1	4	-3	-3	0	0	0	0	0	1	-3	-3	-3	-3	-3	-3
3	2	1	1	55	2	1	2	1	1	2	55	1	7	1	1	2	1	7	1	4	-2	-2	-2	-2	1	2	1	53	2	55	1	1	-3	-3	-3	-3	-3	-3	-3	-3	-3	-3	-3	-3	-3	-3	-3	-3	-3
3	2	1	1	27	1	1	2	3	3	2	24	3	7	1	1	4	2	8	2	7	1	5	1	2	2	-3	-3	-3	-3	-3	3	1	-3	-3	-3	-3	-3	-3	-3	-3	-3	-3	-3	-3	-3	-3	-3	-3	-3
3	2	1	1	30	2	1	2	3	2	2	31	2	5	2	1	2	1	7	2	4	-2	-2	-2	-2	1	2	1	70	2	70	3	1	-3	-3	-3	-3	-3	-3	-3	-3	-3	-3	-3	-3	-3	-3	-3	-3	-3
3	2	1	1	56	1	1	2	3	3	2	49	2	7	1	1	2	2	6	2	1.5	-2	-2	-2	-2	1	2	1	56	2	55	3	1	-3	-3	-3	-3	-3	-3	-3	-3	-3	-3	-3	-3	-3	-3	-3	-3	-3
3	2	1	1	33	2	1	1	1	1	2	33	1	4	2	1	1	1	1	-2	-2	-2	-2	-2	-2	1	2	1	60	2	57	3	1	-3	-3	-3	-3	-3	-3	-3	-3	-3	-3	-3	-3	-3	-3	-3	-3	-3
3	2	1	1	30	1	1	2	3	3	2	29	2	5	2	1	2	1	6	1	5	-2	-2	-2	-2	1	2	1	80	2	80	3	1	-3	-3	-3	-3	-3	-3	-3	-3	-3	-3	-3	-3	-3	-3	-3	-3	-3
3	2	1	1	32	2	1	2	1	1	2	34	3	4	3	1	2	2	9	1	4.5	-2	-2	-2	-2	1	2	1	57	2	58	3	1	-3	-3	-3	-3	-3	-3	-3	-3	-3	-3	-3	-3	-3	-3	-3	-3	-3
3	2	1	1	53	2	1	1	1	1	1	55	2	3	-2	1	2	2	12	1	4.5	-2	-2	-2	-2	1	2	1	85	2	80	3	1	-3	-3	-3	-3	-3	-3	-3	-3	-3	-3	-3	-3	-3	-3	-3	-3	-3
3	2	1	1	33	2	1	2	3	2	2	33	3	6	2	1	3	1	15	2	10	2	7	-2	-2	1	2	1	67	2	64	3	1	-3	-3	-3	-3	-3	-3	-3	-3	-3	-3	-3	-3	-3	-3	-3	-3	-3
3	2	1	1	64	2	1	1	1	1	1	-3	-3	-3	-3	1	2	2	7	1	4	-2	-2	-2	-2	1	2	1	70	2	70	3	1	-3	-3	-3	-3	-3	-3	-3	-3	-3	-3	-3	-3	-3	-3	-3	-3	-3
3	2	1	1	36	2	1	1	1	2	2	45	2	4	2	1	3	2	6	1	4	2	1	-2	-2	1	2	1	55	2	58	3	1	-3	-3	-3	-3	-3	-3	-3	-3	-3	-3	-3	-3	-3	-3	-3	-3	-3
3	2	1	1	33	2	1	2	3	2	2	39	2	4	1	1	2	2	-2	1	-2	-2	-2	-2	-2	2	-3	-3	-3	-3	-3	3	1	-3	-3	-3	-3	-3	-3	-3	-3	-3	-3	-3	-3	-3	-3	-3	-3	-3
3	2	1	1	40	2	1	2	3	2	2	40	3	4	2	1	2	1	5	2	2	-2	-2	-2	-2	1	2	1	60	2	65	3	1	-3	-3	-3	-3	-3	-3	-3	-3	-3	-3	-3	-3	-3	-3	-3	-3	-3
3	2	2	1	66	2	1	1	1	1	2	64	1	4	1	2	0	-3	-3	-3	-3	-3	-3	-3	-3	-3	-3	-3	-3	-3	-3	5	2	1	2	66	-3	-3	0	1	0	0	0	0	-3	-3	-3	-3	-3	-3
3	2	2	1	77	1	1	2	2	1	2	70	2	7	1	2	0	-3	-3	-3	-3	-3	-3	-3	-3	-3	-3	-3	-3	-3	-3	1	2	1	1	77	-3	-3	0	1	0	0	0	0	-3	-3	-3	-3	-3	-3
3	2	2	1	70	2	1	2	2	2	2	74	2	3	2	1	2	2	22	1	19	-2	-2	-2	-2	-3	-3	-3	-3	-3	-3	3	2	1	2	70	-3	-3	0	0	0	0	0	1	-3	-3	-3	-3	-3	-3
3	2	2	1	70	2	1	1	1	1	1	-3	-3	-3	-3	1	2	2	15	1	10	-2	-2	-2	-2	-3	-3	-3	-3	-3	-3	1	1	-3	-3	-3	-3	-3	-3	-3	-3	-3	-3	-3	-3	-3	-3	-3	-3	-3
3	2	2	1	72	1	1	1	1	1	2	-2	-2	-2	-2	1	3	1	15	1	9	2	4	-2	-2	-3	-3	-3	-3	-3	-3	1	1	-3	-3	-3	-3	-3	-3	-3	-3	-3	-3	-3	-3	-3	-3	-3	-3	-3
3	2	2	1	68	2	1	1	1	1	2	-2	-2	-2	-2	1	3	2	11	2	9	2	3	-2	-2	-3	-3	-3	-3	-3	-3	1	1	-3	-3	-3	-3	-3	-3	-3	-3	-3	-3	-3	-3	-3	-3	-3	-3	-3
3	2	2	1	71	2	1	1	2	1	2	-2	-2	-2	-2	1	3	1	17	2	8	2	3	-2	-2	-3	-3	-3	-3	-3	-3	1	1	-3	-3	-3	-3	-3	-3	-3	-3	-3	-3	-3	-3	-3	-3	-3	-3	-3
3	2	2	1	75	1	1	1	1	2	2	-2	-2	-2	-2	1	2	1	8	1	6	-2	-2	-2	-2	-3	-3	-3	-3	-3	-3	1	1	-3	-3	-3	-3	-3	-3	-3	-3	-3	-3	-3	-3	-3	-3	-3	-3	-3
3	2	2	1	77	2	1	1	1	1	2	-2	1	7	1	2	0	-3	-3	-3	-3	-3	-3	-3	-3	-3	-3	-3	-3	-3	-3	1	1	-3	-3	-3	-3	-3	-3	-3	-3	-3	-3	-3	-3	-3	-3	-3	-3	-3
3	2	2	1	73	1	1	1	2	1	2	76	1	7	1	1	3	2	-2	1	-2	1	-2	-2	-2	-3	-3	-3	-3	-3	-3	1	1	-3	-3	-3	-3	-3	-3	-3	-3	-3	-3	-3	-3	-3	-3	-3	-3	-3
3	2	2	1	81	2	1	1	1	1	1	-3	-3	-3	-3	2	0	-3	-3	-3	-3	-3	-3	-3	-3	-3	-3	-3	-3	-3	-3	5	1	-3	-3	-3	-3	-3	-3	-3	-3	-3	-3	-3	-3	-3	-3	-3	-3	-3
3	2	2	1	72	2	1	1	2	1	1	-3	-3	-3	-3	1	3	2	27	2	27	1	23	-2	-2	-3	-3	-3	-3	-3	-3	1	1	-3	-3	-3	-3	-3	-3	-3	-3	-3	-3	-3	-3	-3	-3	-3	-3	-3
3	2	2	1	77	2	1	1	1	1	1	-3	-3	-3	-3	1	2	2	-2	2	-2	-2	-2	-2	-2	-3	-3	-3	-3	-3	-3	1	1	-3	-3	-3	-3	-3	-3	-3	-3	-3	-3	-3	-3	-3	-3	-3	-3	-3
3	2	2	1	73	2	1	1	1	1	2	77	1	7	1	1	2	1	-2	2	-2	-2	-2	-2	-2	-3	-3	-3	-3	-3	-3	5	1	-3	-3	-3	-3	-3	-3	-3	-3	-3	-3	-3	-3	-3	-3	-3	-3	-3
3	2	2	1	86	2	1	1	1	1	1	-3	-3	-3	-3	1	3	1	-2	2	-2	2	-2	-2	-2	-3	-3	-3	-3	-3	-3	1	1	-3	-3	-3	-3	-3	-3	-3	-3	-3	-3	-3	-3	-3	-3	-3	-3	-3
3	2	2	1	71	2	1	1	2	1	1	-3	-3	-3	-3	1	3	2	-2	1	-2	1	-2	-2	-2	-3	-3	-3	-3	-3	-3	1	1	-3	-3	-3	-3	-3	-3	-3	-3	-3	-3	-3	-3	-3	-3	-3	-3	-3
3	2	2	1	75	1	1	1	1	1	2	71	1	3	1	1	2	1	-2	1	-2	-2	-2	-2	-2	-3	-3	-3	-3	-3	-3	5	1	-3	-3	-3	-3	-3	-3	-3	-3	-3	-3	-3	-3	-3	-3	-3	-3	-3
3	2	2	1	73	2	1	1	2	1	1	-3	-3	-3	-3	1	1	1	14	-2	-2	-2	-2	-2	-2	-3	-3	-3	-3	-3	-3	1	1	-3	-3	-3	-3	-3	-3	-3	-3	-3	-3	-3	-3	-3	-3	-3	-3	-3
3	2	2	1	73	2	1	1	2	1	1	-3	-3	-3	-3	1	2	1	-2	1	-2	-2	-2	-2	-2	-3	-3	-3	-3	-3	-3	1	1	-3	-3	-3	-3	-3	-3	-3	-3	-3	-3	-3	-3	-3	-3	-3	-3	-3
3	2	2	1	78	2	1	1	2	1	2	83	1	3	1	1	2	1	-2	1	-2	-2	-2	-2	-2	-3	-3	-3	-3	-3	-3	1	1	-3	-3	-3	-3	-3	-3	-3	-3	-3	-3	-3	-3	-3	-3	-3	-3	-3
3	2	2	1	84	1	1	1	1	1	1	-3	-3	-3	-3	1	4	2	-2	1	-2	1	-2	-2	4	-3	-3	-3	-3	-3	-3	5	1	-3	-3	-3	-3	-3	-3	-3	-3	-3	-3	-3	-3	-3	-3	-3	-3	-3
3	2	2	1	66	2	1	1	2	1	2	70	1	3	1	1	4	2	25	1	13	1	9	1	-2	-3	-3	-3	-3	-3	-3	1	1	-3	-3	-3	-3	-3	-3	-3	-3	-3	-3	-3	-3	-3	-3	-3	-3	-3
3	2	2	1	70	2	1	1	2	1	2	70	1	3	1	1	3	1	-2	2	-2	2	-2	-2	-2	-3	-3	-3	-3	-3	-3	1	1	-3	-3	-3	-3	-3	-3	-3	-3	-3	-3	-3	-3	-3	-3	-3	-3	-3
3	2	2	1	70	2	1	1	2	1	2	74	1	3	1	1	2	1	-2	1	-2	-2	-2	-2	-2	-3	-3	-3	-3	-3	-3	5	1	-3	-3	-3	-3	-3	-3	-3	-3	-3	-3	-3	-3	-3	-3	-3	-3	-3
3	2	2	1	65	2	1	1	3	1	2	63	1	7	2	1	2	1	6	2	2	-2	-2	-2	-2	-3	-3	-3	-3	-3	-3	3	1	-3	-3	-3	-3	-3	-3	-3	-3	-3	-3	-3	-3	-3	-3	-3	-3	-3
3	2	1	2	25	1	1	3	3	4	2	24	4	7	1	1	1	1岁3个月	-2	-2	-2	-2	-2	-2	-2	1	2	1	51	2	53	3	2	1	2	1	-3	-3	1	0	0	0	0	0	-3	-3	-3	-3	-3	-3
3	2	1	2	29	2	1	3	1	1	2	31	4	5	4	1	2	2	1	11个月	-2	-2	-2	-2	-2	1	2	1	60	2	55	3	2	1	1	1	-3	-3	1	0	0	0	1	1	-3	-3	-3	-3	-3	-3
3	2	1	2	28	2	1	2	3	1	2	28	4	4	2	1	1	5	-2	-2	-2	-2	-2	-2	-2	1	2	1	52	2	50	3	1	-3	-3	-3	-3	-3	-3	-3	-3	-3	-3	-3	-3	-3	-3	-3	-3	-3
3	2	1	2	29	2	1	3	3	3	2	40	3	5	3	1	1	2	-2	-2	-2	-2	-2	-2	-2	2	-3	-3	-3	-3	-3	3	2	1	2	2	-3	-3	1	0	0	0	0	0	-3	-3	-3	-3	-3	-3
3	2	1	2	29	1	1	2	3	4	2	30	4	8	2	1	1	11月	-2	-2	-2	-2	-2	-2	-2	1	2	2	52	1	54	3	2	1	2	1	-3	-3	1	0	0	0	0	0	-3	-3	-3	-3	-3	-3
3	2	1	2	29	2	1	2	3	3	2	35	3	8	3	1	1	1	-2	-2	-2	-2	-2	-2	-2	1	2	1	60	2	58	3	2	1	1	1	-3	-3	0	0	1	0	0	0	-3	-3	-3	-3	-3	-3
3	2	1	2	27	2	1	3	3	4	2	28	4	8	4	1	2	2	2	3个月	-2	-2	-2	-2	-2	2	-3	-3	-3	-3	-3	3	1	-3	-3	-3	-3	-3	-3	-3	-3	-3	-3	-3	-3	-3	-3	-3	-3	-3
3	2	1	2	30	1	1	2	3	2	2	28	2	4	2	1	2	7岁	1	7岁	-2	-2	-2	-2	-2	2	-3	-3	-3	-3	-3	3	1	-3	-3	-3	-3	-3	-3	-3	-3	-3	-3	-3	-3	-3	-3	-3	-3	-3
3	2	1	2	26	2	1	3	1	1	2	32	4	5	3	1	1	10个月	-2	-2	-2	-2	-2	-2	-2	1	2	1	58	2	57	3	2	1	2	1	-3	-3	1	0	0	0	0	0	-3	-3	-3	-3	-3	-3
3	2	1	2	31	1	1	2	3	3	2	22	-2	8	2	1	1	11月	-2	-2	-2	-2	-2	-2	-2	2	-3	-3	-3	-3	-3	3	2	1	1	1	-3	-3	1	0	0	0	0	0	-3	-3	-3	-3	-3	-3
3	2	1	2	31	1	1	2	3	3	2	27	4	5	3	1	1	2	1	-2	-2	-2	-2	-2	-2	2	-3	-3	-3	-3	-3	3	1	-3	-3	-3	-3	-3	-3	-3	-3	-3	-3	-3	-3	-3	-3	-3	-3	-3
3	2	1	2	26	2	1	3	3	3	2	26	-2	-2	3	1	1	1岁	-2	-2	-2	-2	-2	-2	-2	1	2	1	47	2	47	3	1	-3	-3	-3	-3	-3	-3	-3	-3	-3	-3	-3	-3	-3	-3	-3	-3	-3
3	2	1	2	39	2	1	3	3	4	2	38	4	6	4	1	1	9个月	-2	-2	-2	-2	-2	-2	-2	1	2	1	66	2	65	3	1	-3	-3	-3	-3	-3	-3	-3	-3	-3	-3	-3	-3	-3	-3	-3	-3	-3
3	2	1	2	28	2	1	2	3	3	1	-2	4	2	3	2	0	-3	-3	-3	-3	-3	-3	-3	-3	2	-3	-3	-3	-3	-3	3	2	1	1	2.5	-3	-3	0	0	0	0	1	0	-3	-3	-3	-3	-3	-3
3	2	1	2	23	2	1	2	3	2	2	24	-2	7	2	1	2	3	2	8个月	-2	-2	-2	-2	-2	1	2	1	55	2	55	3	1	-3	-3	-3	-3	-3	-3	-3	-3	-3	-3	-3	-3	-3	-3	-3	-3	-3
3	2	1	2	50	2	1	3	1	3	1	-2	-2	-2	-2	1	1	2	-2	-2	-2	-2	-2	-2	-2	1	2	1	53	2	50	3	1	-3	-3	-3	-3	-3	-3	-3	-3	-3	-3	-3	-3	-3	-3	-3	-3	-3
3	2	1	2	29	2	1	3	1	1	2	30	4	8	3	1	1	8个月	-2	-2	-2	-2	-2	-2	-2	1	2	1	58	2	56	3	2	1	1	0.5	-3	-3	1	0	0	0	0	0	-3	-3	-3	-3	-3	-3
3	2	1	2	32	1	1	2	3	4	2	27	3	5	2	1	2	3	2	1	2	-2	-2	-2	-2	1	1	2	65	-2	-2	3	2	1	2	1	-3	-3	1	0	0	0	0	0	-3	-3	-3	-3	-3	-3
3	2	1	2	35	2	1	3	3	4	2	35	5	5	4	1	2	5	2	1	-2	-2	-2	-2	-2	1	2	1	59	2	59	3	2	1	2	1	-3	-3	0	0	0	0	1	1	-3	-3	-3	-3	-3	-3
3	2	1	2	31	1	1	3	3	4	2	30	4	5	3	1	1	10个月	-2	-2	-2	-2	-2	-2	-2	1	2	1	60	2	60	3	1	-3	-3	-3	-3	-3	-3	-3	-3	-3	-3	-3	-3	-3	-3	-3	-3	-3
3	2	1	2	26	2	1	2	3	2	2	26	2	8	2	1	2	2	1	11	-2	-2	-2	-2	-2	1	2	2	60	1	60	3	2	1	2	2	-3	-3	0	0	0	0	0	0	-3	-3	-3	-3	-3	-3
3	2	1	2	24	2	1	2	3	2	2	27	3	5	2	1	1	1岁	-2	-2	-2	-2	-2	-2	-2	1	1	2	50	-2	-2	3	1	-3	-3	-3	-3	-3	-3	-3	-3	-3	-3	-3	-3	-3	-3	-3	-3	-3
3	2	1	2	35	2	1	2	3	3	2	36	3	8	3	1	3	11	2	6	1	4	-2	-2	-2	1	1	2	73	-2	-2	3	2	1	2	6	-3	-3	0	0	0	0	1	0	-3	-3	-3	-3	-3	-3
3	2	1	2	30	2	1	3	3	3	2	34	3	8	4	1	1	1岁半	-2	-2	-2	-2	-2	-2	-2	1	1	2	62	-2	-2	3	1	-3	-3	-3	-3	-3	-3	-3	-3	-3	-3	-3	-3	-3	-3	-3	-3	-3
3	2	1	2	25	2	1	3	3	3	2	33	5	8	3	1	1	1	-2	-2	-2	-2	-2	-2	-2	1	1	1	55	-2	-2	3	2	1	1	1	-3	-3	0	0	0	0	1	0	-3	-3	-3	-3	-3	-3
3	2	2	2	75	2	1	3	1	3	2	77	5	7	3	1	1	12	-2	-2	-2	-2	-2	-2	-2	-3	-3	-3	-3	-3	-3	5	1	-3	-3	-3	-3	-3	-3	-3	-3	-3	-3	-3	-3	-3	-3	-3	-3	-3
3	2	2	2	69	1	1	1	2	1	2	67	1	3	1	1	2	16	2	2	-2	-2	-2	-2	-2	-3	-3	-3	-3	-3	-3	5	1	-3	-3	-3	-3	-3	-3	-3	-3	-3	-3	-3	-3	-3	-3	-3	-3	-3
3	2	2	2	66	2	1	2	1	1	2	69	3	7	1	1	1	3.5	-2	-2	-2	-2	-2	-2	-2	-3	-3	-3	-3	-3	-3	5	1	-3	-3	-3	-3	-3	-3	-3	-3	-3	-3	-3	-3	-3	-3	-3	-3	-3
3	2	2	2	66	2	1	3	1	2	1	-3	-3	-3	-3	1	1	10	-2	-2	-2	-2	-2	-2	-2	-3	-3	-3	-3	-3	-3	5	1	-3	-3	-3	-3	-3	-3	-3	-3	-3	-3	-3	-3	-3	-3	-3	-3	-3
3	2	2	2	77	1	1	3	1	3	2	76	4	7	3	1	1	12	-2	-2	-2	-2	-2	-2	-2	-3	-3	-3	-3	-3	-3	5	1	-3	-3	-3	-3	-3	-3	-3	-3	-3	-3	-3	-3	-3	-3	-3	-3	-3
3	2	2	2	6	2	1	1	1	1	2	65	3	7	1	1	2	38	1	36	-2	-2	-2	-2	-2	-3	-3	-3	-3	-3	-3	5	1	-3	-3	-3	-3	-3	-3	-3	-3	-3	-3	-3	-3	-3	-3	-3	-3	-3
3	2	2	2	79	2	1	1	1	1	2	81	1	4	1	1	1	30	-2	-2	-2	-2	-2	-2	-2	-3	-3	-3	-3	-3	-3	1	1	-3	-3	-3	-3	-3	-3	-3	-3	-3	-3	-3	-3	-3	-3	-3	-3	-3
3	2	2	2	70	1	1	3	1	2	2	65	4	7	2	1	1	2	-2	-2	-2	-2	-2	-2	-2	-3	-3	-3	-3	-3	-3	5	1	-3	-3	-3	-3	-3	-3	-3	-3	-3	-3	-3	-3	-3	-3	-3	-3	-3
3	2	2	2	64	1	1	2	1	1	2	66	1	7	1	1	1	10	-2	-2	-2	-2	-2	-2	-2	-3	-3	-3	-3	-3	-3	6	2	2	1	64	-3	-3	0	0	0	0	0	1	-3	-3	-3	-3	-3	-3
3	2	2	2	78	1	1	2	1	2	2	69	1	7	2	1	2	8.5	2	5.5	-2	-2	-2	-2	-2	-3	-3	-3	-3	-3	-3	5	1	-3	-3	-3	-3	-3	-3	-3	-3	-3	-3	-3	-3	-3	-3	-3	-3	-3
3	2	2	2	66	2	1	1	1	1	2	64	2	7	1	1	1	10	-2	-2	-2	-2	-2	-2	-2	-3	-3	-3	-3	-3	-3	6	2	2	2	66	-3	-3	0	0	0	0	0	1	-3	-3	-3	-3	-3	-3
3	2	2	2	68	2	1	1	3	2	1	-3	-3	-3	-3	1	1	3	-2	-2	-2	-2	-2	-2	-2	-3	-3	-3	-3	-3	-3	1	1	-3	-3	-3	-3	-3	-3	-3	-3	-3	-3	-3	-3	-3	-3	-3	-3	-3
3	2	2	2	68	2	1	2	1	2	2	67	3	7	3	1	2	5	1	3	-2	-2	-2	-2	-2	-3	-3	-3	-3	-3	-3	5	2	2	2	68	-3	-3	0	1	0	1	0	0	-3	-3	-3	-3	-3	-3
3	2	2	2	63	1	1	2	1	2	2	62	2	7	2	1	1	7	-2	-2	-2	-2	-2	-2	-2	-3	-3	-3	-3	-3	-3	3	1	-3	-3	-3	-3	-3	-3	-3	-3	-3	-3	-3	-3	-3	-3	-3	-3	-3
3	2	2	2	67	1	1	2	1	1	2	66	1	7	1	1	2	19	2	13	-2	-2	-2	-2	-2	-3	-3	-3	-3	-3	-3	5	1	-3	-3	-3	-3	-3	-3	-3	-3	-3	-3	-3	-3	-3	-3	-3	-3	-3
3	2	2	2	72	2	1	2	2	1	1	-3	-3	-3	-3	1	2	20	-2	29	-2	-2	-2	-2	-2	-3	-3	-3	-3	-3	-3	5	1	-3	-3	-3	-3	-3	-3	-3	-3	-3	-3	-3	-3	-3	-3	-3	-3	-3
3	2	2	2	76	1	1	2	3	2	2	74	1	3	1	1	2	28	2	21	-2	-2	-2	-2	-2	-3	-3	-3	-3	-3	-3	5	1	-3	-3	-3	-3	-3	-3	-3	-3	-3	-3	-3	-3	-3	-3	-3	-3	-3
3	2	2	2	66	2	1	2	1	2	2	68	4	7	2	1	1	19	-2	-2	-2	-2	-2	-2	-2	-3	-3	-3	-3	-3	-3	5	1	-3	-3	-3	-3	-3	-3	-3	-3	-3	-3	-3	-3	-3	-3	-3	-3	-3
3	2	2	2	60	2	1	2	1	2	2	62	3	7	2	2	0	-3	-3	-3	-3	-3	-3	-3	-3	-3	-3	-3	-3	-3	-3	1	1	-3	-3	-3	-3	-3	-3	-3	-3	-3	-3	-3	-3	-3	-3	-3	-3	-3
3	2	2	2	69	2	1	3	1	3	2	69	4	7	2	1	2	5	2	3.5	-2	-2	-2	-2	-2	-3	-3	-3	-3	-3	-3	1	2	2	2	69	-3	-3	0	1	1	1	0	0	-3	-3	-3	-3	-3	-3
3	2	2	2	67	2	1	2	2	1	2	78	1	3	1	1	1	8	-2	-2	-2	-2	-2	-2	-2	-3	-3	-3	-3	-3	-3	1	2	2	2	67	-3	-3	0	1	0	0	1	0	-3	-3	-3	-3	-3	-3
3	2	2	2	66	1	1	3	1	3	2	62	3	7	3	1	1	1岁	-2	-2	-2	-2	-2	-2	-2	-3	-3	-3	-3	-3	-3	5	1	-3	-3	-3	-3	-3	-3	-3	-3	-3	-3	-3	-3	-3	-3	-3	-3	-3
3	2	2	2	62	2	1	3	1	2	1	63	4	7	2	2	0	-3	-3	-3	-3	-3	-3	-3	-3	-3	-3	-3	-3	-3	-3	5	1	-3	-3	-3	-3	-3	-3	-3	-3	-3	-3	-3	-3	-3	-3	-3	-3	-3
3	2	2	2	68	2	1	1	2	1	2	70	2	7	1	1	2	11	2	8	-2	-2	-2	-2	-2	-3	-3	-3	-3	-3	-3	5	1	-3	-3	-3	-3	-3	-3	-3	-3	-3	-3	-3	-3	-3	-3	-3	-3	-3
3	2	2	2	73	2	1	2	2	1	1	-3	-3	-3	-3	1	2	15	2	9	-2	-2	-2	-2	-2	-3	-3	-3	-3	-3	-3	5	1	-3	-3	-3	-3	-3	-3	-3	-3	-3	-3	-3	-3	-3	-3	-3	-3	-3
3	2	1	3	33	2	1	3	3	3	2	33	4	5	3	1	2	2	7	1	10个月	-2	-2	-2	-2	1	2	1	58	2	58	3	2	1	2	7	-3	-3	1	0	0	0	0	0	-3	-3	-3	-3	-3	-3
3	2	1	3	38	2	1	2	3	4	2	30	2	8	4	1	3	1	4	2	2.5	1	1.5	-2	-2	1	2	1	55	2	55	3	2	1	1	4	-3	-3	1	0	0	0	0	0	-3	-3	-3	-3	-3	-3
3	2	2	3	68	2	1	1	2	1	2	66	2	7	1	1	2	1	15	2	2	-2	-2	-2	-2	-3	-3	-3	-3	-3	-3	3	1	-3	-3	-3	-3	-3	-3	-3	-3	-3	-3	-3	-3	-3	-3	-3	-3	-3
3	2	2	3	70	2	1	3	1	4	2	70	4	7	4	1	1	2	2	-2	-2	-2	-2	-2	-2	-3	-3	-3	-3	-3	-3	6	2	2	2	70	-3	-3	0	1	0	0	1	1	-3	-3	-3	-3	-3	-3
3	2	2	3	61	2	1	2	2	1	2	62	2	7	1	1	2	1	10	1	1	-2	-2	-2	-2	-3	-3	-3	-3	-3	-3	3	2	2	2	61	-3	-3	0	1	0	0	1	0	-3	-3	-3	-3	-3	-3
3	2	2	3	65	2	1	2	1	2	2	66	4	7	2	1	2	2	2	1	1个月	-2	-2	-2	-2	-3	-3	-3	-3	-3	-3	1	1	-3	-3	-3	-3	-3	-3	-3	-3	-3	-3	-3	-3	-3	-3	-3	-3	-3
3	2	2	3	71	1	1	3	1	3	1	-3	-3	-3	-3	1	2	1	7	1	2	-2	-2	-2	-2	-3	-3	-3	-3	-3	-3	3	1	-3	-3	-3	-3	-3	-3	-3	-3	-3	-3	-3	-3	-3	-3	-3	-3	-3
3	2	2	3	65	2	1	2	1	2	1	-3	-3	-3	-3	1	1	1	4	-2	-2	-2	-2	-2	-2	-3	-3	-3	-3	-3	-3	1	1	-3	-3	-3	-3	-3	-3	-3	-3	-3	-3	-3	-3	-3	-3	-3	-3	-3
3	2	2	3	56	2	1	2	1	2	2	60	2	7	2	1	4	1	3	1	7	1	11	2	7	-3	-3	-3	-3	-3	-3	6	2	2	2	56	-3	-3	1	1	1	0	0	0	-3	-3	-3	-3	-3	-3
3	2	2	3	60	2	1	2	1	2	2	60	2	7	3	1	2	1	6	2	3.5	-2	-2	-2	-2	-3	-3	-3	-3	-3	-3	1	1	-3	-3	-3	-3	-3	-3	-3	-3	-3	-3	-3	-3	-3	-3	-3	-3	-3
3	2	2	3	75	2	1	2	1	2	2	86	4	7	4	1	2	2	28	1	11	-2	-2	-2	-2	-3	-3	-3	-3	-3	-3	1	1	-3	-3	-3	-3	-3	-3	-3	-3	-3	-3	-3	-3	-3	-3	-3	-3	-3
3	2	1	3	32	2	1	2	3	4	2	40	2	8	4	1	1	1	4	-2	-2	-2	-2	-2	-2	1	2	1	70	2	70	1	2	1	1	4	-3	-3	0	0	0	0	0	1	-3	-3	-3	-3	-3	-3
3	2	2	3	73	1	1	2	1	2	2	70	3	7	2	2	0	-3	-3	-3	-3	-3	-3	-3	-3	-3	-3	-3	-3	-3	-3	6	1	-3	-3	-3	-3	-3	-3	-3	-3	-3	-3	-3	-3	-3	-3	-3	-3	-3
3	2	2	3	67	2	1	2	1	2	2	70	4	7	2	1	2	2	9	2	5	-2	-2	-2	-2	-3	-3	-3	-3	-3	-3	6	1	-3	-3	-3	-3	-3	-3	-3	-3	-3	-3	-3	-3	-3	-3	-3	-3	-3
3	2	2	3	64	2	1	3	1	3	2	65	4	7	2	2	0	-3	-3	-3	-3	-3	-3	-3	-3	-3	-3	-3	-3	-3	-3	6	1	-3	-3	-3	-3	-3	-3	-3	-3	-3	-3	-3	-3	-3	-3	-3	-3	-3
3	2	2	3	60	2	1	1	1	2	2	63	4	8	2	2	0	-3	-3	-3	-3	-3	-3	-3	-3	-3	-3	-3	-3	-3	-3	6	1	-3	-3	-3	-3	-3	-3	-3	-3	-3	-3	-3	-3	-3	-3	-3	-3	-3
3	2	1	3	33	2	1	2	3	3	2	33	3	8	3	1	2	1	8	2	4	-2	-2	-2	-2	1	1	2	64	-2	-2	3	2	1	1	8	-3	-3	1	0	0	0	0	1	-3	-3	-3	-3	-3	-3
3	2	2	3	62	1	1	2	1	2	2	61	3	7	2	1	1	1	3	-2	-2	-2	-2	-2	-2	-3	-3	-3	-3	-3	-3	6	2	2	1	62	-3	-3	0	1	0	0	0	0	-3	-3	-3	-3	-3	-3
3	2	1	3	38	1	1	2	3	3	2	32	3	7	1	1	2	1	8	2	1	-2	-2	-2	-2	1	2	1	73	2	73	3	1	-3	-3	-3	-3	-3	-3	-3	-3	-3	-3	-3	-3	-3	-3	-3	-3	-3
3	2	2	3	70	2	1	2	1	2	2	75	4	7	2	1	1	2	5	-2	-2	-2	-2	-2	-2	-3	-3	-3	-3	-3	-3	1	1	-3	-3	-3	-3	-3	-3	-3	-3	-3	-3	-3	-3	-3	-3	-3	-3	-3
3	2	2	3	60	2	1	2	1	2	2	60	4	7	3	2	0	-3	-3	-3	-3	-3	-3	-3	-3	-3	-3	-3	-3	-3	-3	6	1	-3	-3	-3	-3	-3	-3	-3	-3	-3	-3	-3	-3	-3	-3	-3	-3	-3
3	2	2	3	68	1	1	2	1	3	2	67	3	7	3	1	2	1	23	1	19	-2	-2	-2	-2	-3	-3	-3	-3	-3	-3	6	1	-3	-3	-3	-3	-3	-3	-3	-3	-3	-3	-3	-3	-3	-3	-3	-3	-3
3	2	2	3	67	2	1	2	1	2	2	70	2	7	2	2	0	-3	-3	-3	-3	-3	-3	-3	-3	-3	-3	-3	-3	-3	-3	6	1	-3	-3	-3	-3	-3	-3	-3	-3	-3	-3	-3	-3	-3	-3	-3	-3	-3
3	2	2	3	81	1	1	2	1	2	2	78	2	7	2	1	1	1	21	-2	-2	-2	-2	-2	-2	-3	-3	-3	-3	-3	-3	4	2	2	1	81	-3	-3	1	1	1	1	0	0	-3	-3	-3	-3	-3	-3
3	2	2	3	84	2	1	1	1	1	1	-3	-3	-3	-3	1	1	1	28	-2	-2	-2	-2	-2	-2	-3	-3	-3	-3	-3	-3	1	1	-3	-3	-3	-3	-3	-3	-3	-3	-3	-3	-3	-3	-3	-3	-3	-3	-3
3	2	2	3	68	2	1	1	1	1	1	-3	-3	-3	-3	1	1	1	8	-2	-2	-2	-2	-2	-2	-3	-3	-3	-3	-3	-3	3	2	2	2	68	-3	-3	0	1	0	0	0	1	-3	-3	-3	-3	-3	-3
3	2	2	3	60	2	1	2	1	2	1	-2	1	1	1	2	0	-3	-3	-3	-3	-3	-3	-3	-3	-3	-3	-3	-3	-3	-3	1	1	-3	-3	-3	-3	-3	-3	-3	-3	-3	-3	-3	-3	-3	-3	-3	-3	-3
3	2	2	3	67	2	1	2	1	2	2	64	3	7	2	1	2	2	10	1	6个月	-2	-2	-2	-2	-3	-3	-3	-3	-3	-3	3	1	-3	-3	-3	-3	-3	-3	-3	-3	-3	-3	-3	-3	-3	-3	-3	-3	-3
3	2	2	3	60	2	1	2	1	2	2	65	3	7	2	1	2	2	6	1	3个月	-2	-2	-2	-2	-3	-3	-3	-3	-3	-3	3	1	-3	-3	-3	-3	-3	-3	-3	-3	-3	-3	-3	-3	-3	-3	-3	-3	-3
3	2	1	3	29	2	1	2	1	1	2	29	3	5	4	1	2	1	5	1	2	-2	-2	-2	-2	1	2	1	55	2	55	3	2	1	1	5	-3	-3	1	0	0	0	0	0	-3	-3	-3	-3	-3	-3
3	2	1	3	30	2	1	3	3	2	2	34	4	6	2	1	1	1	7	-2	-2	-2	-2	-2	-2	1	2	1	60	2	60	6	1	-3	-3	-3	-3	-3	-3	-3	-3	-3	-3	-3	-3	-3	-3	-3	-3	-3
3	2	1	3	30	1	1	2	3	2	2	30	3	7	1	1	2	1	5	1	2	-2	-2	-2	-2	1	2	1	55	2	55	3	2	1	1	5	-3	-3	1	0	0	0	0	0	-3	-3	-3	-3	-3	-3
3	2	2	3	60	2	1	3	1	2	1	-3	-3	-3	-3	2	0	-3	-3	-3	-3	-3	-3	-3	-3	-3	-3	-3	-3	-3	-3	1	2	2	2	60	-3	-3	0	1	0	0	0	0	-3	-3	-3	-3	-3	-3
3	2	1	3	36	2	1	3	3	2	2	41	4	5	3	1	2	1	5	1	4	-2	-2	-2	-2	1	2	1	64	2	59	3	2	1	1	4	-3	-3	1	0	0	0	0	1	-3	-3	-3	-3	-3	-3
3	2	1	3	36	2	1	3	3	4	2	37	4	5	4	1	1	1	4	-2	-2	-2	-2	-2	-2	1	1	2	58	-2	-2	3	2	1	1	4	-3	-3	1	0	0	0	0	0	-3	-3	-3	-3	-3	-3
3	2	1	3	36	2	1	3	3	2	2	36	4	5	3	1	2	1	6	2	4	-2	-2	-2	-2	1	2	1	58	2	56	3	2	1	2	4	-3	-3	1	1	1	0	0	0	-3	-3	-3	-3	-3	-3
3	2	1	3	37	2	1	2	3	2	2	37	3	8	2	1	2	1	9	1	6	-2	-2	-2	-2	1	2	1	60	2	60	3	2	1	1	6	-3	-3	0	0	0	0	0	1	-3	-3	-3	-3	-3	-3
3	2	1	3	57	2	1	2	1	1	2	59	3	5	2	1	1	2	4	-2	-2	-2	-2	-2	-2	2	-3	-3	-3	-3	-3	3	1	-3	-3	-3	-3	-3	-3	-3	-3	-3	-3	-3	-3	-3	-3	-3	-3	-3
3	2	1	3	29	2	1	2	3	3	2	32	3	5	4	1	1	1	6	-2	-2	-2	-2	-2	-2	1	2	1	62	2	62	3	2	1	1	6	-3	-3	1	0	0	0	0	1	-3	-3	-3	-3	-3	-3
3	2	1	3	31	1	1	2	3	2	2	30	4	5	3	1	2	1	6	1	1	-2	-2	-2	-2	1	2	1	75	2	60	3	1	-3	-3	-3	-3	-3	-3	-3	-3	-3	-3	-3	-3	-3	-3	-3	-3	-3
3	2	1	3	38	2	1	2	3	2	2	40	4	5	4	1	2	2	6	1	6	-2	-2	-2	-2	1	2	1	65	2	65	3	1	-3	-3	-3	-3	-3	-3	-3	-3	-3	-3	-3	-3	-3	-3	-3	-3	-3
3	2	1	3	46	2	1	1	1	1	2	46	2	4	2	1	3	2	21	2	16	1	3	-2	-2	1	2	1	74	2	74	3	2	1	1	3	-3	-3	1	0	0	0	0	1	-3	-3	-3	-3	-3	-3
3	2	1	3	39	2	1	3	3	2	2	39	4	5	2	1	2	1	12	1	8	-2	-2	-2	-2	1	2	1	72	2	70	3	1	-3	-3	-3	-3	-3	-3	-3	-3	-3	-3	-3	-3	-3	-3	-3	-3	-3
3	2	1	3	31	2	1	2	3	4	2	33	4	5	4	1	1	1	4	-2	-2	-2	-2	-2	-2	1	2	1	56	2	56	3	1	-3	-3	-3	-3	-3	-3	-3	-3	-3	-3	-3	-3	-3	-3	-3	-3	-3
3	2	1	3	63	2	1	2	1	2	2	65	3	7	2	1	1	1	5	-2	-2	-2	-2	-2	-2	2	-3	-3	-3	-3	-3	3	1	-3	-3	-3	-3	-3	-3	-3	-3	-3	-3	-3	-3	-3	-3	-3	-3	-3
3	2	1	3	47	2	1	1	3	2	2	51	1	8	2	1	2	2	17	1	7	-2	-2	-2	-2	1	2	1	85	2	83	3	2	1	1	7	-3	-3	1	0	0	0	0	0	-3	-3	-3	-3	-3	-3
3	2	1	3	41	2	1	3	3	4	2	42	5	6	4	1	2	2	7	2	3	-2	-2	-2	-2	1	2	1	73	2	73	3	1	-3	-3	-3	-3	-3	-3	-3	-3	-3	-3	-3	-3	-3	-3	-3	-3	-3
3	2	1	3	38	2	1	2	1	1	2	38	3	5	4	1	3	2	16	2	9	2	6	-2	-2	1	2	1	60	2	60	3	1	-3	-3	-3	-3	-3	-3	-3	-3	-3	-3	-3	-3	-3	-3	-3	-3	-3
3	2	1	3	49	1	1	3	3	4	2	44	5	8	4	1	2	1	16	2	3	-2	-2	-2	-2	1	1	2	66	-2	-2	3	2	1	2	3	-3	-3	1	0	0	0	1	0	-3	-3	-3	-3	-3	-3
3	2	1	3	36	2	1	3	3	3	2	36	5	5	4	1	1	2	5	-2	-2	-2	-2	-2	-2	1	2	2	56	1	60	3	1	-3	-3	-3	-3	-3	-3	-3	-3	-3	-3	-3	-3	-3	-3	-3	-3	-3
2	3	2	1	64	2	1	1	2	1	1	-3	-3	-3	-3	1	2	2	15	1	5	-2	-2	-2	-2	-3	-3	-3	-3	-3	-3	6	2	2	2	64	-3	-3	0	1	0	1	1	0	0	-3	-3	-3	-3	-3
2	3	1	1	53	2	1	2	1	1	2	50	4	2	2	1	1	2	27	-2	-2	-2	-2	-2	-2	1	1	1	75	-2	-2	3	2	1	1	3	-3	-3	1	0	0	0	0	0	0	-3	-3	-3	-3	-3
2	3	1	1	38	2	1	2	3	2	2	37	1	4	1	1	4	2	16	2	10	2	8	1	4	1	2	1	65	2	65	3	2	1	1	4	-3	-3	1	0	0	0	0	1	0	-3	-3	-3	-3	-3
2	3	1	1	41	1	1	2	1	2	2	36	2	7	1	1	2	1	15	1	5	-2	-2	-2	-2	1	1	2	77	-2	-2	3	2	1	1	5	-3	-3	0	0	0	0	0	0	1	-3	-3	-3	-3	-3
2	3	1	1	33	2	1	2	3	1	2	37	2	4	2	1	3	2	9	1	3	2	4个月	-2	-2	1	2	1	68	2	65	3	2	1	1	3	-3	-3	1	0	0	0	0	0	0	-3	-3	-3	-3	-3
2	3	2	1	64	1	1	2	1	2	2	65	1	3	1	1	3	2	11	1	3	1	1岁	-2	-2	-3	-3	-3	-3	-3	-3	3	2	2	1	64	-3	-3	0	1	0	0	0	0	1	-3	-3	-3	-3	-3
2	3	1	1	31	2	1	2	2	1	2	27	2	3	2	1	2	2	6	1	5	-2	-2	-2	-2	1	2	1	49	2	43	3	2	1	1	5	-3	-3	1	0	0	0	0	0	0	-3	-3	-3	-3	-3
2	3	1	1	30	2	1	2	3	2	2	33	4	8	3	1	2	2	6	1	3	-2	-2	-2	-2	1	2	1	53	2	52	3	2	1	1	3	-3	-3	1	0	0	0	0	0	0	-3	-3	-3	-3	-3
2	3	1	1	38	1	1	2	1	3	2	37	3	7	3	1	3	2	7	1	4	1	4	-2	-2	1	1	2	65	-2	-2	1	2	1	1	4	-3	-3	0	0	1	0	0	0	0	-3	-3	-3	-3	-3
2	3	1	1	34	2	1	2	1	1	2	35	3	4	2	1	3	1	5	1	3	1	8个月	-2	-2	1	2	1	56	2	58	3	2	1	1	5	-3	-3	1	0	0	0	0	0	0	-3	-3	-3	-3	-3
2	3	1	1	31	2	1	2	1	1	2	31	2	4	1	1	2	1	8	1	4	-2	-2	-2	-2	1	2	1	52	2	52	3	2	1	1	5	-3	-3	1	0	0	0	0	1	1	-3	-3	-3	-3	-3
2	3	1	1	37	2	1	2	2	1	2	36	2	3	2	1	2	1	13	2	7	-2	-2	-2	-2	1	1	1	58	-2	-2	3	2	1	2	6	-3	-3	1	0	0	0	0	1	0	-3	-3	-3	-3	-3
2	3	2	1	75	2	1	1	1	1	2	75	1	7	1	1	3	2	45	2	43	1	40	-2	-2	-3	-3	-3	-3	-3	-3	6	2	2	2	75	-3	-3	0	0	0	1	0	0	0	-3	-3	-3	-3	-3
2	3	1	1	31	1	1	2	3	2	2	33	2	7	2	1	2	2	3	1	3	-2	-2	-2	-2	1	2	1	52	2	51	3	2	1	2	5	-3	-3	1	0	0	0	0	0	0	-3	-3	-3	-3	-3
2	3	2	1	72	1	1	1	1	2	2	72	1	7	1	1	3	2	45	2	42	1	38	-2	-2	-3	-3	-3	-3	-3	-3	6	2	2	1	72	-3	-3	0	0	0	1	0	0	0	-3	-3	-3	-3	-3
2	3	1	1	35	2	1	2	3	2	2	30	3	4	2	1	3	1	5	1	3	2	1	-2	-2	1	2	2	85	1	55	3	2	1	1	3	-3	-3	1	0	0	0	0	0	0	-3	-3	-3	-3	-3
2	3	1	1	39	1	1	2	3	2	2	37	3	8	1	1	2	2	7	2	3	-2	-2	-2	-2	1	2	1	65	2	65	3	2	1	2	3	-3	-3	1	0	0	0	0	1	1	-3	-3	-3	-3	-3
2	3	1	1	34	1	1	2	3	2	1	-3	-3	-3	-3	1	1	2	7	-2	-2	-2	-2	-2	-2	1	2	1	80	2	78	3	2	1	2	7	-3	-3	1	0	0	0	0	0	0	-3	-3	-3	-3	-3
2	3	1	1	43	2	1	1	1	1	2	42	1	7	1	1	2	2	5	2	3	-2	-2	-2	-2	2	-3	-3	-3	-3	-3	3	2	1	2	5	-3	-3	1	0	0	0	0	0	0	-3	-3	-3	-3	-3
2	3	1	1	30	2	1	2	3	2	2	30	4	4	2	1	2	2	3	1	3	-2	-2	-2	-2	1	2	1	55	2	55	3	2	1	2	3	-3	-3	0	0	0	0	1	0	0	-3	-3	-3	-3	-3
2	3	1	1	60	2	1	2	1	1	2	60	2	7	1	1	3	1	13	2	9	2	3	-2	-2	2	-3	-3	-3	-3	-3	3	2	1	2	3	-3	-3	1	0	0	0	1	1	0	-3	-3	-3	-3	-3
2	3	1	1	56	2	1	1	1	1	2	50	1	4	2	1	2	1	30	1	27	-2	-2	-2	-2	2	-3	-3	-3	-3	-3	3	2	1	1	3	-3	-3	0	0	0	0	0	1	0	-3	-3	-3	-3	-3
2	3	1	1	31	2	1	2	3	2	2	31	2	4	2	1	2	2	6	1	4	-2	-2	-2	-2	1	2	1	56	2	56	3	2	1	1	4	-3	-3	0	0	0	0	0	1	1	-3	-3	-3	-3	-3
2	3	1	1	30	2	1	2	1	1	2	31	2	4	3	1	1	1	3	-2	-2	-2	-2	-2	-2	1	2	1	55	2	55	3	2	1	1	4	-3	-3	1	0	0	0	0	1	0	-3	-3	-3	-3	-3
2	3	1	1	26	2	1	3	1	2	2	28	3	2	2	1	1	1	5	-2	-2	-2	-2	-2	-2	1	2	1	60	2	62	3	2	1	1	5	-3	-3	0	0	0	0	0	0	0	-3	-3	-3	-3	-3
2	3	2	1	69	2	1	2	2	1	2	66	3	3	1	1	2	1	17	1	2	-2	-2	-2	-2	-3	-3	-3	-3	-3	-3	3	2	2	2	69	-3	-3	0	1	0	0	0	1	0	-3	-3	-3	-3	-3
2	3	1	1	36	2	1	1	1	1	2	38	2	8	2	1	3	2	18	1	13	1	7	-2	-2	1	2	2	90	1	62	3	2	1	1	7	-3	-3	0	0	0	0	0	1	0	-3	-3	-3	-3	-3
2	3	1	1	37	2	1	3	3	3	1	-2	-2	-2	-2	1	2	1	4	1	3	-2	-2	-2	-2	1	1	2	60	-2	-2	3	2	1	1	3	-3	-3	1	0	0	0	0	1	0	-3	-3	-3	-3	-3
2	3	1	1	40	1	1	2	2	3	2	37	2	3	1	1	3	2	11	1	4	2	2	-2	-2	1	1	2	65	-2	-2	3	2	1	1	4	-3	-3	0	0	0	0	0	1	0	-3	-3	-3	-3	-3
2	3	1	1	31	2	1	3	3	2	2	31	3	4	2	1	2	1	6.5	2	2	-2	-2	-2	-2	1	2	1	54	2	55	3	2	1	1	6.5	-3	-3	1	0	0	0	1	1	0	-3	-3	-3	-3	-3
2	3	2	1	80	2	1	1	1	1	2	84	1	4	1	1	3	1	51	1	46	2	43	-2	-2	-3	-3	-3	-3	-3	-3	6	2	2	2	80	-3	-3	0	0	0	0	1	0	0	-3	-3	-3	-3	-3
2	3	2	1	72	1	1	2	1	1	2	69	1	3	1	1	4	2	13	2	2	1	3	1	4	-3	-3	-3	-3	-3	-3	3	1	-3	-3	-3	-3	-3	-3	-3	-3	-3	-3	-3	-3	-3	-3	-3	-3	-3
2	3	2	1	70	1	1	2	1	3	2	65	1	3	1	1	2	1	10	1	2	-2	-2	-2	-2	-3	-3	-3	-3	-3	-3	3	2	2	1	70	-3	-3	0	1	0	0	0	1	0	-3	-3	-3	-3	-3
2	3	2	1	68	2	1	1	1	1	2	68	2	3	1	1	4	1	24	1	19	1	13	1	10	-3	-3	-3	-3	-3	-3	3	1	-3	-3	-3	-3	-3	-3	-3	-3	-3	-3	-3	-3	-3	-3	-3	-3	-3
2	3	2	1	65	2	1	2	1	1	1	-3	-3	-3	-3	1	2	2	9	2	1	-2	-2	-2	-2	-3	-3	-3	-3	-3	-3	3	1	-3	-3	-3	-3	-3	-3	-3	-3	-3	-3	-3	-3	-3	-3	-3	-3	-3
2	3	2	1	69	2	1	1	1	1	2	67	1	7	1	1	2	1	16	2	4	-2	-2	-2	-2	-3	-3	-3	-3	-3	-3	3	1	2	-3	-3	-3	-3	0	0	0	0	0	0	1	-3	-3	-3	-3	-3
2	3	2	1	68	2	1	1	2	1	2	68	1	3	1	1	2	1	8	1	2	-2	-2	-2	-2	-3	-3	-3	-3	-3	-3	3	1	2	-3	-3	-3	-3	0	1	0	0	0	1	1	-3	-3	-3	-3	-3
2	3	2	1	64	2	1	2	1	2	2	68	2	7	2	1	2	2	10	2	2.5	-2	-2	-2	-2	-3	-3	-3	-3	-3	-3	3	1	-3	-3	-3	-3	-3	-3	-3	-3	-3	-3	-3	-3	-3	-3	-3	-3	-3
2	3	2	1	67	1	1	2	2	1	2	66	1	7	1	1	2	2	15	2	1	-2	-2	-2	-2	-3	-3	-3	-3	-3	-3	3	2	2	1	67	-3	-3	0	0	0	0	0	1	1	-3	-3	-3	-3	-3
2	3	2	1	64	2	1	2	1	2	2	67	1	7	2	1	2	2	14	2	8	-2	-2	-2	-2	-3	-3	-3	-3	-3	-3	3	2	2	2	64	-3	-3	0	0	0	0	0	0	1	-3	-3	-3	-3	-3
2	3	2	1	67	1	1	1	2	1	1	-3	-3	-3	-3	1	3	2	11	2	8	1	6	-2	-2	-3	-3	-3	-3	-3	-3	6	2	2	1	67	-3	-3	0	0	0	0	1	0	1	-3	-3	-3	-3	-3
2	3	2	1	63	2	1	2	2	1	2	64	2	3	1	1	2	1	11	2	3	-2	-2	-2	-2	-3	-3	-3	-3	-3	-3	6	2	2	2	63	-3	-3	0	1	0	0	0	0	0	-3	-3	-3	-3	-3
2	3	2	1	63	2	1	2	2	2	1	-3	-3	-3	-3	1	2	1	12	1	6	-2	-2	-2	-2	-3	-3	-3	-3	-3	-3	3	2	2	2	63	-3	-3	0	1	0	0	0	0	0	-3	-3	-3	-3	-3
2	3	2	1	64	2	1	2	3	2	2	74	3	4	2	1	1	2	4	-2	-2	-2	-2	-2	-2	-3	-3	-3	-3	-3	-3	3	2	2	2	64	-3	-3	0	0	1	0	0	0	0	-3	-3	-3	-3	-3
2	3	2	1	69	2	1	2	1	1	2	69	2	7	1	1	2	1	3.5	1	1.5	-2	-2	-2	-2	-3	-3	-3	-3	-3	-3	3	1	2	-3	-3	-3	-3	0	1	0	0	0	1	1	-3	-3	-3	-3	-3
2	3	2	1	68	2	1	1	1	1	2	68	2	7	1	1	1	2	5	-2	-2	-2	-2	-2	-2	-3	-3	-3	-3	-3	-3	6	2	2	2	68	-3	-3	0	0	0	0	0	1	0	-3	-3	-3	-3	-3
2	3	2	1	62	1	1	2	1	2	2	89	1	7	1	1	2	1	15	1	4	-2	-2	-2	-2	-3	-3	-3	-3	-3	-3	6	2	2	1	62	-3	-3	0	1	0	0	0	0	0	-3	-3	-3	-3	-3
2	3	2	1	60	1	1	2	1	1	2	60	3	7	1	1	4	1	5	2	4	2	3	1	2	-3	-3	-3	-3	-3	-3	3	1	2	-3	-3	-3	-3	0	0	0	0	0	0	0	-3	-3	-3	-3	-3
2	3	2	1	65	2	1	1	1	2	2	70	4	7	2	1	2	2	14	2	6	-2	-2	-2	-2	-3	-3	-3	-3	-3	-3	6	2	2	2	65	-3	-3	0	0	0	1	0	0	0	-3	-3	-3	-3	-3
2	3	2	1	63	2	1	1	1	1	2	67	1	7	1	1	4	2	12	2	11	2	10	1	2	-3	-3	-3	-3	-3	-3	3	2	2	2	63	-3	-3	0	1	0	0	0	1	1	-3	-3	-3	-3	-3
2	3	2	2	63	2	1	1	2	1	2	63	3	7	2	1	1	1	13	-2	-2	-2	-2	-2	-2	-3	-3	-3	-3	-3	-3	2	2	2	2	63	-3	-3	0	1	0	0	0	0	1	-3	-3	-3	-3	-3
2	3	2	2	63	1	1	2	1	3	2	63	3	7	2	1	1	1	15	-2	-2	-2	-2	-2	-2	-3	-3	-3	-3	-3	-3	5	2	2	1	63	-3	-3	0	0	1	0	0	0	1	-3	-3	-3	-3	-3
2	3	2	2	72	2	1	3	1	3	2	76	3	7	3	1	1	1	5	-2	-2	-2	-2	-2	-2	-3	-3	-3	-3	-3	-3	5	2	2	2	72	-3	-3	0	1	0	0	0	0	1	-3	-3	-3	-3	-3
2	3	1	2	30	1	1	3	3	4	2	29	4	5	4	1	1	2	1岁8个月	-2	-2	-2	-2	-2	-2	1	2	1	50	2	50	3	2	1	2	1	-3	-3	1	0	0	0	0	0	0	-3	-3	-3	-3	-3
2	3	1	2	33	1	1	3	3	4	2	29	5	5	4	1	1	1	7个月	-2	-2	-2	-2	-2	-2	1	2	1	62	2	58	3	1	-3	-3	-3	-3	-3	-3	-3	-3	-3	-3	-3	-3	-3	-3	-3	-3	-3
2	3	1	2	35	2	1	3	3	4	2	31	4	8	4	1	1	2	1	-2	-2	-2	-2	-2	-2	1	2	1	67	2	62	3	2	1	2	1	-3	-3	1	0	0	0	0	0	0	-3	-3	-3	-3	-3
2	3	1	2	36	2	1	3	3	3	2	38	4	5	3	1	1	1	1岁	-2	-2	-2	-2	-2	-2	1	2	1	65	2	65	3	2	1	1	1	-3	-3	0	0	1	0	1	0	0	-3	-3	-3	-3	-3
2	3	1	2	30	2	1	3	3	4	2	32	4	8	4	1	1	2	2	-2	-2	-2	-2	-2	-2	1	2	1	54	2	54	3	2	1	2	2	-3	-3	1	0	0	0	1	1	0	-3	-3	-3	-3	-3
2	3	1	2	28	2	1	2	3	1	2	30	4	4	3	1	2	2	2	1	1	-2	-2	-2	-2	1	2	1	53	2	50	3	2	1	1	1	-3	-3	1	0	0	0	0	1	0	-3	-3	-3	-3	-3
2	3	2	2	75	1	1	3	1	2	2	67	2	7	2	1	2	2	18	1	9	-2	-2	-2	-2	-3	-3	-3	-3	-3	-3	4	2	2	1	75	-3	-3	0	1	0	0	0	0	1	-3	-3	-3	-3	-3
2	3	2	2	70	2	1	1	1	1	2	70	1	7	1	1	1	1	3	-2	-2	-2	-2	-2	-2	-3	-3	-3	-3	-3	-3	2	1	-3	-3	-3	-3	-3	-3	-3	-3	-3	-3	-3	-3	-3	-3	-3	-3	-3
2	3	2	2	75	1	1	1	1	2	2	70	1	7	2	1	2	1	10	1	6	-2	-2	-2	-2	-3	-3	-3	-3	-3	-3	5	1	-3	-3	-3	-3	-3	-3	-3	-3	-3	-3	-3	-3	-3	-3	-3	-3	-3
2	3	1	2	34	2	1	3	3	4	2	35	4	6	4	1	1	2	1岁	-2	-2	-2	-2	-2	-2	1	2	1	60	2	60	3	1	-3	-3	-3	-3	-3	-3	-3	-3	-3	-3	-3	-3	-3	-3	-3	-3	-3
2	3	1	2	36	2	1	3	3	4	2	40	5	8	4	1	2	1	6	2	1	-2	-2	-2	-2	1	2	1	70	2	70	3	1	-3	-3	-3	-3	-3	-3	-3	-3	-3	-3	-3	-3	-3	-3	-3	-3	-3
2	3	1	2	35	2	1	3	3	4	2	35	4	6	4	1	2	1	3	1	2	-2	-2	-2	-2	1	2	1	60	2	60	3	2	1	1	2	-3	-3	0	0	1	0	0	0	0	-3	-3	-3	-3	-3
2	3	1	2	25	2	1	2	1	2	2	27	3	4	2	1	1	1	2岁7个月	-2	-2	-2	-2	-2	-2	1	1	2	54	-2	-2	3	2	1	1	2	-3	-3	1	0	0	0	1	0	0	-3	-3	-3	-3	-3
2	3	1	2	32	2	1	3	3	2	2	36	4	8	4	1	1	1	2	-2	-2	-2	-2	-2	-2	1	2	1	65	2	62	3	2	1	1	2	-3	-3	0	0	1	0	0	1	0	-3	-3	-3	-3	-3
2	3	1	2	29	1	1	3	3	4	2	28	4	5	2	1	1	1	1	-2	-2	-2	-2	-2	-2	1	2	1	53	2	53	3	1	-3	-3	-3	-3	-3	-3	-3	-3	-3	-3	-3	-3	-3	-3	-3	-3	-3
2	3	1	2	30	1	1	2	3	3	2	22	3	6	3	1	1	2	1	-2	-2	-2	-2	-2	-2	2	-3	-3	-3	-3	-3	3	1	-3	-3	-3	-3	-3	-3	-3	-3	-3	-3	-3	-3	-3	-3	-3	-3	-3
2	3	1	2	40	2	1	3	3	4	2	45	4	5	4	1	2	2	13	2	10个月	-2	-2	-2	-2	2	-3	-3	-3	-3	-3	3	2	1	2	1	-3	-3	0	0	0	0	0	1	0	-3	-3	-3	-3	-3
2	3	1	2	31	2	1	3	3	1	2	32	3	5	4	1	1	1	4	-2	-2	-2	-2	-2	-2	1	2	1	61	2	61	3	2	1	1	4	-3	-3	0	0	0	0	0	1	0	-3	-3	-3	-3	-3
2	3	1	2	27	2	1	3	3	3	2	28	4	8	4	1	1	2	9个月	-2	-2	-2	-2	-2	-2	1	2	1	49	2	49	3	2	1	2	0.75	-3	-3	1	0	0	0	0	0	0	-3	-3	-3	-3	-3
2	3	1	2	30	2	1	3	3	3	2	32	4	6	3	1	1	2	2岁	-2	-2	-2	-2	-2	-2	1	2	1	60	2	60	3	2	1	2	2	-3	-3	1	0	0	0	0	0	0	-3	-3	-3	-3	-3
2	3	1	2	40	2	1	3	3	4	2	45	4	4	4	1	2	2	15	1	2	-2	-2	-2	-2	1	2	1	70	2	65	3	2	1	1	2	-3	-3	1	0	0	0	0	0	0	-3	-3	-3	-3	-3
2	3	1	2	29	1	1	3	3	3	2	28	4	5	2	1	1	1	1	-2	-2	-2	-2	-2	-2	1	2	1	60	2	55	3	2	2	1	29	-3	-3	1	0	0	0	0	0	0	-3	-3	-3	-3	-3
2	3	1	2	30	2	1	3	3	3	2	36	4	5	4	1	2	1	8	2	2	-2	-2	-2	-2	1	1	1	62	-2	-2	3	2	1	2	2	-3	-3	1	1	0	0	0	0	1	-3	-3	-3	-3	-3
2	3	1	2	38	2	1	3	3	3	2	40	4	8	4	1	1	1	4岁	-2	-2	-2	-2	-2	-2	1	2	1	60	2	67	3	2	1	1	4	-3	-3	0	0	0	0	0	1	0	-3	-3	-3	-3	-3
2	3	1	2	35	1	1	3	3	4	2	35	4	5	4	1	2	1	10	2	1	-2	-2	-2	-2	1	2	1	61	2	61	3	2	1	2	2	-3	-3	0	0	0	0	0	1	0	-3	-3	-3	-3	-3
2	3	1	2	36	2	1	2	3	2	2	37	3	8	2	1	2	2	13	2	2	-2	-2	-2	-2	1	2	1	61	2	60	3	2	1	2	2	-3	-3	1	0	0	0	0	0	0	-3	-3	-3	-3	-3
2	3	2	2	72	2	1	2	1	4	2	75	4	7	4	1	1	1	21	-2	-2	-2	-2	-2	-2	-3	-3	-3	-3	-3	-3	5	1	-3	-3	-3	-3	-3	-3	-3	-3	-3	-3	-3	-3	-3	-3	-3	-3	-3
2	3	2	2	71	2	1	2	1	2	1	-3	-3	-3	-3	1	1	2	11	-2	-2	-2	-2	-2	-2	-3	-3	-3	-3	-3	-3	5	2	2	2	71	-3	-3	0	1	0	0	0	0	0	-3	-3	-3	-3	-3
2	3	2	2	69	1	1	3	1	3	2	66	4	7	3	2	0	-3	-3	-3	-3	-3	-3	-3	-3	-3	-3	-3	-3	-3	-3	5	1	-3	-3	-3	-3	-3	-3	-3	-3	-3	-3	-3	-3	-3	-3	-3	-3	-3
2	3	2	2	60	2	1	2	3	2	2	63	3	7	2	2	0	-3	-3	-3	-3	-3	-3	-3	-3	-3	-3	-3	-3	-3	-3	6	2	2	2	60	-3	-3	0	1	0	0	0	1	1	-3	-3	-3	-3	-3
2	3	2	2	67	2	1	1	1	2	2	70	4	7	2	1	3	2	11	2	6	2	6	-2	-2	-3	-3	-3	-3	-3	-3	5	1	-3	-3	-3	-3	-3	-3	-3	-3	-3	-3	-3	-3	-3	-3	-3	-3	-3
2	3	2	2	72	2	1	2	1	1	2	79	3	7	1	1	2	1	13	1	3	-2	-2	-2	-2	-3	-3	-3	-3	-3	-3	6	2	2	2	72	-3	-3	0	1	0	0	0	0	0	-3	-3	-3	-3	-3
2	3	2	2	74	2	1	1	1	2	1	-3	-3	-3	-3	1	3	1	21	2	13	2	4	-2	-2	-3	-3	-3	-3	-3	-3	1	1	-3	-3	-3	-3	-3	-3	-3	-3	-3	-3	-3	-3	-3	-3	-3	-3	-3
2	3	2	2	68	2	1	1	1	1	2	75	1	7	1	1	2	1	11	1	7	-2	-2	-2	-2	-3	-3	-3	-3	-3	-3	5	1	-3	-3	-3	-3	-3	-3	-3	-3	-3	-3	-3	-3	-3	-3	-3	-3	-3
2	3	2	2	79	1	1	1	2	1	2	72	1	3	1	1	4	1	20	1	18	2	0	2	0	-3	-3	-3	-3	-3	-3	6	1	-3	-3	-3	-3	-3	-3	-3	-3	-3	-3	-3	-3	-3	-3	-3	-3	-3
2	3	1	2	30	1	1	3	3	3	2	30	4	7	1	1	4	2	6	1	1	1	0	1	0	1	2	1	52	1	0	3	1	-3	-3	-3	-3	-3	-3	-3	-3	-3	-3	-3	-3	-3	-3	-3	-3	-3
2	3	1	2	37	2	1	3	1	1	2	45	4	5	2	1	2	1	7	2	5	-2	-2	-2	-2	1	2	1	76	2	74	2	1	-3	-3	-3	-3	-3	-3	-3	-3	-3	-3	-3	-3	-3	-3	-3	-3	-3
2	3	2	2	74	2	1	3	1	2	2	81	4	7	2	1	2	1	9	2	25	-2	-2	-2	-2	-3	-3	-3	-3	-3	-3	1	1	-3	-3	-3	-3	-3	-3	-3	-3	-3	-3	-3	-3	-3	-3	-3	-3	-3
2	3	2	2	69	2	1	3	1	2	1	70	2	7	2	1	1	1	13	-2	-2	-2	-2	-2	-2	-3	-3	-3	-3	-3	-3	5	1	-3	-3	-3	-3	-3	-3	-3	-3	-3	-3	-3	-3	-3	-3	-3	-3	-3
2	3	2	2	63	2	1	3	1	2	2	64	4	7	2	1	1	2	7	-2	-2	-2	-2	-2	-2	-3	-3	-3	-3	-3	-3	1	2	2	2	63	-3	-3	0	0	0	0	1	1	0	-3	-3	-3	-3	-3
2	3	2	2	71	2	1	1	2	1	2	75	1	7	2	1	1	1	7	-2	-2	-2	-2	-2	-2	-3	-3	-3	-3	-3	-3	4	2	2	2	71	-3	-3	0	1	0	0	1	1	0	-3	-3	-3	-3	-3
2	3	2	2	62	2	1	2	1	2	2	63	4	7	2	1	1	2	5	-2	-2	-2	-2	-2	-2	-3	-3	-3	-3	-3	-3	6	2	2	2	62	-3	-3	0	1	0	0	1	0	0	-3	-3	-3	-3	-3
2	3	2	2	65	1	1	1	1	1	2	65	1	7	1	1	4	2	-2	2	-2	2	-2	1	-2	-3	-3	-3	-3	-3	-3	5	2	2	1	65	-3	-3	0	0	1	0	1	1	1	-3	-3	-3	-3	-3
2	3	2	2	61	2	1	2	1	2	2	61	2	7	2	2	-3	-3	-3	-3	-3	-3	-3	-3	-3	-3	-3	-3	-3	-3	-3	1	1	-3	-3	-3	-3	-3	-3	-3	-3	-3	-3	-3	-3	-3	-3	-3	-3	-3
2	3	2	2	76	1	1	2	1	1	2	73	1	7	1	1	1	2	4	-2	-2	-2	-2	-2	-2	-3	-3	-3	-3	-3	-3	1	2	2	1	76	-3	-3	0	1	0	0	0	1	1	-3	-3	-3	-3	-3
2	3	2	2	72	1	1	2	1	2	2	69	2	7	2	1	3	1	17	2	20	2	20	-2	-2	-3	-3	-3	-3	-3	-3	5	1	-3	-3	-3	-3	-3	-3	-3	-3	-3	-3	-3	-3	-3	-3	-3	-3	-3
2	3	2	2	75	1	1	2	1	2	2	68	2	7	2	1	2	2	7	2	7	-2	-2	-2	-2	-3	-3	-3	-3	-3	-3	5	2	2	1	75	-3	-3	0	0	1	1	1	1	0	-3	-3	-3	-3	-3
2	3	2	3	60	1	1	3	1	2	2	58	4	8	3	2	-3	-3	-3	-3	-3	-3	-3	-3	-3	-3	-3	-3	-3	-3	-3	4	2	2	1	60	-3	-3	0	1	0	1	1	1	0	-3	-3	-3	-3	-3
2	3	1	3	50	2	1	1	1	4	2	55	1	4	4	1	4	2	3	1	0	2	0	2	0	1	2	1	90	2	77	3	2	1	2	3	-3	-3	1	0	0	0	1	1	0	-3	-3	-3	-3	-3
2	3	1	3	39	2	1	3	3	3	2	45	4	5	3	1	4	1	8	1	5	1	0	1	0	1	2	1	64	2	64	3	2	1	1	5	-3	-3	1	0	0	0	0	0	0	-3	-3	-3	-3	-3
2	3	2	3	66	2	1	2	1	2	2	70	4	7	2	2	-3	-3	-3	-3	-3	-3	-3	-3	-3	-3	-3	-3	-3	-3	-3	6	2	2	2	66	-3	-3	0	1	0	1	0	0	0	-3	-3	-3	-3	-3
2	3	2	3	65	2	1	1	2	1	2	67	1	3	1	2	-3	-3	-3	-3	-3	-3	-3	-3	-3	-3	-3	-3	-3	-3	-3	6	2	2	2	65	-3	-3	0	1	0	0	1	1	0	-3	-3	-3	-3	-3
2	3	2	3	63	2	1	2	1	2	2	65	3	7	2	2	-3	-3	-3	-3	-3	-3	-3	-3	-3	-3	-3	-3	-3	-3	-3	6	2	2	2	63	-3	-3	0	1	0	0	0	1	0	-3	-3	-3	-3	-3
2	3	2	3	69	2	1	1	1	2	2	72	1	7	2	1	1	1	13	-2	-2	-2	-2	-2	-2	-3	-3	-3	-3	-3	-3	1	1	-3	-3	-3	-3	-3	-3	-3	-3	-3	-3	-3	-3	-3	-3	-3	-3	-3
2	3	2	3	60	2	1	2	1	2	2	64	2	7	2	1	1	1	8	-2	-2	-2	-2	-2	-2	-3	-3	-3	-3	-3	-3	6	2	2	2	60	-3	-3	1	0	0	0	1	1	0	-3	-3	-3	-3	-3
2	3	2	3	66	2	1	1	1	4	2	65	3	7	4	1	1	1	7个月	-2	-2	-2	-2	-2	-2	-3	-3	-3	-3	-3	-3	3	2	2	2	66	-3	-3	0	1	0	0	0	0	0	-3	-3	-3	-3	-3
2	3	2	3	66	1	1	3	1	3	1	-3	-3	-3	-3	1	1	1	13	-2	-2	-2	-2	-2	-2	-3	-3	-3	-3	-3	-3	1	2	2	1	66	-3	-3	0	1	0	0	0	0	0	-3	-3	-3	-3	-3
2	3	2	3	63	2	1	1	2	1	2	62	1	3	1	2	-3	-3	-3	-3	-3	-3	-3	-3	-3	-3	-3	-3	-3	-3	-3	6	2	2	2	63	-3	-3	1	1	1	0	1	0	0	-3	-3	-3	-3	-3
2	3	2	3	86	2	1	1	1	1	1	-3	-3	-3	-3	1	1	2	40	-2	-2	-2	-2	-2	-2	-3	-3	-3	-3	-3	-3	1	2	2	2	86	-3	-3	0	0	1	0	0	0	1	-3	-3	-3	-3	-3
2	3	2	3	65	1	1	1	2	1	2	64	1	3	1	1	1	1	18	-2	-2	-2	-2	-2	-2	-3	-3	-3	-3	-3	-3	6	2	2	1	65	-3	-3	0	1	0	1	1	0	0	-3	-3	-3	-3	-3
2	3	2	3	70	2	1	2	1	3	2	70	4	7	3	1	1	1	10	-2	-2	-2	-2	-2	-2	-3	-3	-3	-3	-3	-3	1	2	2	2	70	-3	-3	0	1	0	0	0	0	1	-3	-3	-3	-3	-3
2	3	2	3	65	2	1	2	1	2	2	67	4	7	2	1	2	2	9	1	1	-2	-2	-2	-2	-3	-3	-3	-3	-3	-3	1	2	2	2	65	-3	-3	0	1	0	0	0	1	0	-3	-3	-3	-3	-3
2	3	1	3	32	2	1	3	3	3	2	34	4	2	4	1	2	1	9	2	3	-2	-2	-2	-2	1	2	1	62	2	60	3	2	1	2	3	-3	-3	1	0	0	0	0	0	0	-3	-3	-3	-3	-3
2	3	2	3	72	1	1	2	1	2	2	69	1	7	3	1	1	2	13	-2	-2	-2	-2	-2	-2	-3	-3	-3	-3	-3	-3	6	2	2	1	72	-3	-3	0	1	0	0	0	1	1	-3	-3	-3	-3	-3
2	3	1	3	36	2	1	2	3	3	2	31	2	8	3	1	2	2	4	1	3	-2	-2	-2	-2	1	2	1	52	2	53	3	2	1	2	4	-3	-3	1	0	1	0	0	0	1	-3	-3	-3	-3	-3
2	3	2	3	70	2	1	3	1	2	2	74	4	7	2	1	1	2	12	-2	-2	-2	-2	-2	-2	-3	-3	-3	-3	-3	-3	6	2	2	2	70	-3	-3	0	0	0	0	0	0	1	-3	-3	-3	-3	-3
2	3	2	3	85	2	1	1	1	2	2	93	1	7	2	1	1	2	28	-2	-2	-2	-2	-2	-2	-3	-3	-3	-3	-3	-3	1	1	-3	-3	-3	-3	-3	-3	-3	-3	-3	-3	-3	-3	-3	-3	-3	-3	-3
2	3	1	3	37	2	1	3	3	3	2	39	4	5	4	1	1	1	4	-2	-2	-2	-2	-2	-2	1	1	2	66	-2	-2	3	2	1	1	4	-3	-3	0	0	0	0	1	1	0	-3	-3	-3	-3	-3
2	3	1	3	27	2	1	2	3	2	2	27	2	4	2	1	2	2	4	1	2	-2	-2	-2	-2	1	2	1	70	2	58	3	2	1	2	4	-3	-3	1	0	0	0	0	0	0	-3	-3	-3	-3	-3
2	3	1	3	32	2	1	3	1	1	2	34	4	5	3	1	1	1	3	-2	-2	-2	-2	-2	-2	1	2	1	60	2	59	3	2	1	1	3	-3	-3	0	0	0	0	0	1	1	-3	-3	-3	-3	-3
2	3	2	3	64	2	1	3	1	3	2	64	4	7	3	1	1	2	9	-2	-2	-2	-2	-2	-2	-3	-3	-3	-3	-3	-3	6	2	2	2	64	-3	-3	0	1	0	0	1	0	0	-3	-3	-3	-3	-3
2	3	1	3	64	2	1	2	2	1	2	61	2	3	1	1	2	2	4	1	1岁半	-2	-2	-2	-2	2	-3	-3	-3	-3	-3	3	2	1	2	4	-3	-3	1	0	0	0	0	0	1	-3	-3	-3	-3	-3
2	3	2	3	82	2	1	1	1	2	1	-3	-3	-3	-3	1	2	1	30	2	27	-2	-2	-2	-2	-3	-3	-3	-3	-3	-3	4	2	2	2	82	-3	-3	0	1	0	0	0	1	0	-3	-3	-3	-3	-3
2	3	2	3	74	2	1	1	1	2	2	80	4	7	3	1	2	1	19	1	13	-2	-2	-2	-2	-3	-3	-3	-3	-3	-3	1	1	-3	-3	-3	-3	-3	-3	-3	-3	-3	-3	-3	-3	-3	-3	-3	-3	-3
2	3	2	3	69	2	1	2	1	2	2	70	2	7	2	2	-3	-3	-3	-3	-3	-3	-3	-3	-3	-3	-3	-3	-3	-3	-3	1	2	2	2	69	-3	-3	0	1	0	0	0	0	1	-3	-3	-3	-3	-3
2	3	1	3	34	2	1	2	1	2	2	64	3	7	2	1	1	2	3	-2	-2	-2	-2	-2	-2	1	2	1	64	2	58	3	2	1	2	58	-3	-3	1	0	0	0	0	1	0	-3	-3	-3	-3	-3
2	3	2	3	76	1	1	2	1	2	2	77	4	7	2	1	1	1	20	-2	-2	-2	-2	-2	-2	-3	-3	-3	-3	-3	-3	1	2	2	1	76	-3	-3	0	1	0	0	0	1	1	-3	-3	-3	-3	-3
2	3	2	3	64	2	1	3	1	2	2	60	4	6	2	1	1	1	1	-2	-2	-2	-2	-2	-2	-3	-3	-3	-3	-3	-3	6	2	2	2	64	-3	-3	0	1	0	0	0	0	0	-3	-3	-3	-3	-3
2	3	1	3	36	2	1	3	1	1	2	45	3	8	2	1	2	2	15	2	4	-2	-2	-2	-2	1	2	1	78	2	76	3	1	-3	-3	-3	-3	-3	-3	-3	-3	-3	-3	-3	-3	-3	-3	-3	-3	-3
2	3	2	3	63	2	1	2	1	2	2	63	3	7	2	1	1	1	10	-2	-2	-2	-2	-2	-2	-3	-3	-3	-3	-3	-3	1	2	2	2	63	-3	-3	1	1	1	0	0	1	1	-3	-3	-3	-3	-3
2	3	1	3	35	2	1	3	3	3	2	35	4	4	3	1	2	2	9岁	2	3	-2	-2	-2	-2	1	2	1	60	2	59	3	2	1	2	3	-3	-3	1	1	1	0	0	0	0	-3	-3	-3	-3	-3
2	3	1	3	43	2	1	3	3	4	2	47	4	6	3	1	2	1	16	2	3	-2	-2	-2	-2	1	2	2	67	2	74	3	2	1	2	3	-3	-3	1	0	0	1	1	0	0	-3	-3	-3	-3	-3
2	3	2	3	65	2	1	2	1	2	1	-3	-3	-3	-3	1	2	1	9	1	2	-2	-2	-2	-2	-3	-3	-3	-3	-3	-3	1	1	-3	-3	-3	-3	-3	-3	-3	-3	-3	-3	-3	-3	-3	-3	-3	-3	-3
2	3	1	3	55	2	1	2	1	2	2	60	3	7	2	1	1	1	3	-2	-2	-2	-2	-2	-2	2	-3	-3	-3	-3	-3	3	2	1	1	3	-3	-3	1	0	0	0	0	1	0	-3	-3	-3	-3	-3
2	3	1	3	30	1	1	2	3	4	2	30	4	7	1	1	1	1	3	-2	-2	-2	-2	-2	-2	1	1	1	67	-2	-2	3	2	1	1	3	-3	-3	1	0	0	0	0	0	0	-3	-3	-3	-3	-3
2	3	2	3	83	1	1	2	1	3	2	80	2	7	3	1	1	1	30	-2	-2	-2	-2	-2	-2	-3	-3	-3	-3	-3	-3	4	1	-3	-3	-3	-3	-3	-3	-3	-3	-3	-3	-3	-3	-3	-3	-3	-3	-3
2	3	1	3	63	2	1	2	2	2	2	63	3	3	2	1	1	1	6	-2	-2	-2	-2	-2	-2	2	-3	-3	-3	-3	-3	3	2	1	1	6	-3	-3	1	0	1	0	0	1	1	-3	-3	-3	-3	-3
2	3	1	3	36	1	1	3	3	2	2	40	4	8	3	1	1	1	6	-2	-2	-2	-2	-2	-2	2	-3	-3	-3	-3	-3	3	2	1	1	6	-3	-3	-2	-2	-2	-2	-2	-2	-2	-3	-3	-3	-3	-3
2	3	1	3	36	2	1	2	3	3	2	40	4	4	3	1	2	1	16	1	4	-2	-2	-2	-2	1	1	2	80	-2	-2	3	2	1	1	4	-3	-3	1	0	0	0	0	1	0	-3	-3	-3	-3	-3
2	3	1	3	37	2	2	3	3	4	2	37	5	6	4	1	2	2	5.5	1	1.3	-2	-2	-2	-2	1	2	1	62	2	58	3	2	1	2	5.5	-3	-3	1	1	1	0	0	0	0	-3	-3	-3	-3	-3
2	3	1	3	39	1	1	2	1	1	2	35	4	8	3	1	2	1	13	1	3.5	-2	-2	-2	-2	1	2	1	61	2	64	3	2	1	1	3.5	-3	-3	1	0	0	0	0	0	0	-3	-3	-3	-3	-3
2	3	1	3	38	1	1	3	3	3	2	39	4	8	3	1	2	1	13	1	4	-2	-2	-2	-2	1	2	1	70	2	66	3	2	1	1	4	-3	-3	0	0	0	0	0	1	0	-3	-3	-3	-3	-3
2	3	1	3	65	2	1	2	1	1	2	70	3	7	2	1	2	1	13	1	3	-2	-2	-2	-2	2	-3	-3	-3	-3	-3	3	1	-3	-3	-3	-3	-3	-3	-3	-3	-3	-3	-3	-3	-3	-3	-3	-3	-3
2	3	1	3	37	2	1	2	1	1	2	42	4	8	3	1	2	2	5	1	2	-2	-2	-2	-2	1	1	2	73	-2	-2	3	2	1	2	5	-3	-3	1	0	0	0	1	0	0	-3	-3	-3	-3	-3
2	3	1	3	36	2	1	3	3	2	2	41	4	8	2	1	2	2	11	1	6	-2	-2	-2	-2	1	2	2	65	1	-2	3	1	-3	-3	-3	-3	-3	-3	-3	-3	-3	-3	-3	-3	-3	-3	-3	-3	-3
2	3	1	3	56	2	1	2	1	2	2	56	3	4	2	1	1	2	9	-2	-2	-2	-2	-2	-2	2	-3	-3	-3	-3	-3	3	2	1	2	6	-3	-3	1	0	0	0	0	1	0	-3	-3	-3	-3	-3
2	3	1	3	37	2	1	3	3	3	2	40	4	5	3	1	2	1	8	2	2	-2	-2	-2	-2	1	2	1	75	2	75	3	1	-3	-3	-3	-3	-3	-3	-3	-3	-3	-3	-3	-3	-3	-3	-3	-3	-3
[truncated: 27 more columns]
