# Supplementary material for: Pay-it-forward influenza vaccination among older adults and children: A cost-effectiveness analysis in China
Source: PLOS Glob Public Health. 2023 Aug 31;3(8):e0001590. doi: 10.1371/journal.pgph.0001590 (PMC10470923; doi:10.1371/journal.pgph.0001590)
Supplement: S2 Data — (XLS) [file pgph.0001590.s004.xls]

## Sheet: Background
	BACKGROUND DATA
	Country:		China
	Site name:		Yangshan (Rural), Zengcheng (Suburban), Tianhe (Urban)
			FROM		TO
	Data collected period	MONTH	Jun		Mar
		YEAR	2020		2021
	Chosen Base year:
			NA
	Local currency:		RMB
	Exchange rate:		6.68	per USD		Source:	OANDA	(using the rate on 1/Nov/2020)
	exchange rate date	MONTH	1st Nov
		YEAR	2020
	Discount rate chosen:		NA

## Sheet: (Economic Costs) Final results
A	Total economic cost for implementation
	Start-up cost	28.8909
	Fixed costs	2326.35
	Variable costs for PIF	2657.65
	Variable costs for free arm	2310.1
	Variable costs for SOC	1201.35
	Start-up cost for PIF	77.8002
	Start-up cost for free arm	28.8909
	Start-up cost for SOC	28.8909
	Fixed cost for PIF	2326.35
	Fixed cost for free arm	2326.35
	Fixed cost for SOC	2326.35
	Donation contribution for PIF (deposit)	585.06
	Payment contribution for PIF	0
	Total contribution for PIF	585.06
	Payment contribution for free arm (deposit)	0
	Total contribution for free arm	0
	Payment contribution for SOC (deposit)	831.976
	Total contribution for SOC	831.976
	Total economic cost for PIF	5061.79
	Total economic cost for free arm	4665.34
	Total economic cost for SOC	3556.58
	Total implementation cost for PIF (Total economic - contribution)	5061.79
	Total implementation cost for free arm (Total economic - contribution)	4665.34
	Total implementation cost for SOC (Total economic - contribution)	3556.58
B	Results (number of participants)
	Total participants in PIF	150
	Total number vaccinated in PIF	111
	Yangshan	41
	Zengcheng	42
	Tianhe	28
	Total participants in free arm	150
	Total number vaccinated in free arm	114
	Yangshan	42
	Zengcheng	31
	Tianhe	41
	Total participants in SOC	150
	Total number vaccinated in SOC	55
	Yangshan	15
	Zengcheng	19
	Tianhe	21
B.1.	Donation Results
	Number donated
	Yangshan	40
	Zengcheng	42
	Tianhe	25
	Total	107
	Amount donated
	Yangshan	1189
	Zengcheng	1711
	Tianhe	1008.2
	Total (RMB)	3908.2
	Total (USD)	585.06
C	Cost per Influenza vaccination
	Cost per influenza vaccination in PIF	45.6017
	Cost per influenza vaccine for free arm	40.924
	Cost per influenza vaccination in SOC	64.6652
D	Cost savings
	Total implementation cost: PIF vs SOC	1505.21
	Total implementation cost: PIF vs Free arm	396.452
	Total implementation cost: Free arm vs SOC	1108.76
	Incremental cost per vaccination: PIF vs SOC	-19.0634
	Incremental cost per vaccination: PIF vs Free arm	4.6777
	Incremental cost per vaccination: Free arm vs SOC	-23.7411
E	Ratio for costs
	Ratio of incremental cost per vaccination: PIF vs SOC	0.705198
	Ratio for incremental cost per vaccination: PIF vs free arm	1.1143
	Ratio for incremental cost per vaccination: Free arm vs SOC	0.632861
	Ratio of total implementation cost: PIF vs SOC	1.42322
	Ratio of total implementation cost: PIF vs Free arm	1.08498
	Ratio of total implementation cost: Free arm vs SOC	1.31175
F	ICER
	ICER for PIF vs SOC	26.8787
	ICER for free arm vs SOC	18.7925
	ICER for Free vs PIF	-132.151

## Sheet: (Financial Costs) Final results
A	Total economic cost for implementation
	Start-up cost	28.8909
	Fixed costs	2326.35
	Variable costs for PIF	2657.65
	Variable costs for free arm	2310.1
	Variable costs for SOC	1201.35
	Start-up cost for PIF	77.8002
	Start-up cost for free arm	28.8909
	Start-up cost for SOC	28.8909
	Fixed cost for PIF	2326.35
	Fixed cost for free arm	2326.35
	Fixed cost for SOC	2326.35
	Donation contribution for PIF (deposit)	585.06
	Payment contribution for PIF	0
	Total contribution for PIF	585.06
	Payment contribution for free arm (deposit)	0
	Total contribution for free arm	0
	Payment contribution for SOC (deposit)	831.976
	Total contribution for SOC	831.976
	Total economic cost for PIF	5061.79
	Total economic cost for free arm	4665.34
	Total economic cost for SOC	3556.58
	Total implementation cost for PIF (Total economic - contribution)	4476.73
	Total implementation cost for free arm (Total economic - contribution)	4665.34
	Total implementation cost for SOC (Total economic - contribution)	2724.61
B	Results (number of participants)
	Total participants in PIF	150
	Total number vaccinated in PIF	111
	Yangshan	41
	Zengcheng	42
	Tianhe	28
	Total participants in free arm	150
	Total number vaccinated in free arm	114
	Yangshan	42
	Zengcheng	31
	Tianhe	41
	Total participants in SOC	150
	Total number vaccinated in SOC	55
	Yangshan	15
	Zengcheng	19
	Tianhe	21
B.1.	Donation Results
	Number donated
	Yangshan	40
	Zengcheng	42
	Tianhe	25
	Total	107
	Amount donated
	Yangshan	1189
	Zengcheng	1711
	Tianhe	1008.2
	Total (RMB)	3908.2
	Total (USD)	585.06
C	Cost per Influenza vaccination
	Cost per influenza vaccination in PIF	40.3309
	Cost per influenza vaccine for free arm	40.924
	Cost per influenza vaccination in SOC	49.5383
D	Cost savings
	Total implementation cost: PIF vs SOC	1752.13
	Total implementation cost: PIF vs Free arm	-188.608
	Total implementation cost: Free arm vs SOC	1940.73
	Incremental cost per vaccination: PIF vs SOC	-9.20739
	Incremental cost per vaccination: PIF vs Free arm	-0.593114
	Incremental cost per vaccination: Free arm vs SOC	-8.61427
E	Ratio for costs
	Ratio of incremental cost per vaccination: PIF vs SOC	0.814136
	Ratio for incremental cost per vaccination: PIF vs free arm	0.985507
	Ratio for incremental cost per vaccination: Free arm vs SOC	0.826109
	Ratio of total implementation cost: PIF vs SOC	1.64307
	Ratio of total implementation cost: PIF vs Free arm	0.959573
	Ratio of total implementation cost: Free arm vs SOC	1.7123
F	ICER
	ICER for PIF vs SOC	31.288
	ICER for free arm vs SOC	32.8938
	ICER for Free vs PIF	62.8692

## Sheet: Input_parameters
Summary of Variables in the Model
				Number of working days in a year = 250; Number of working days in a month = 20; Number of working hours in a day = 10
Deterministic = 0; Probabilistic = 1	0
Variable description				Deterministic values	Values for model	Probabilitic value	Standard error		Parameters to estimate the probabilistic value
*Note: cost variables are all in RMB									Distribution	SE	alpha	beta
Cost of SESH research fellow (monthly wages)				17700	17700	15484	2709		gamma	2709.18	42.6844	414.671
Cost of SESH research assistant (monthly wages)				10400	10400	8596.54	1592		gamma	1591.84	42.6844	243.648
Cost of nurse (monthly wage)				6700	6700	6165.57	1025.51		gamma	1025.51	42.6844	156.966
Cost of clinic coordinator (monthly wage)				6700	6700	6381.71	1025.51		gamma	1025.51	42.6844	156.966
Cost of vaccinators (yearly wage)				185000	185000	171363	28316.3		gamma	28316.3	42.6844	4334.13
Cost of adult vaccine (YS)				153	153	143.155	23.4		gamma	23.4184	42.6844	3.58444
Cost of adult vaccine (ZC)				153	153	170.161	23.4		gamma	23.4184	42.6844	3.58444
Cost of child vaccine (ZC)				56	56	60.2219	8.57		gamma	8.57143	42.6844	1.31195
Cost of adult vaccines (TH)				81.6	81.6	71.7774	12.5		gamma	12.4898	42.6844	1.9117
Cost of PIF pamhplets				194	194	163.033	29.69		gamma	29.6939	42.6844	4.54498
Cost of ballpoint pen				5	5	4.02683	0.765		gamma	0.765306	42.6844	0.117139
Cost of gloves				0.5	0.5	0.624011	0.0765		gamma	0.0765306	42.6844	0.0117139
Cost of PIF postcards				49.5	49.5	38.1131	7.58		gamma	7.57653	42.6844	1.15967
Amount of PIF donations (RMB)				3908.2	3908.2	3606.16	598		gamma	598.194	42.6844	91.5603
Cost of free arm pamphlets				136.5	136.5	142.538	20.9		gamma	20.8929	42.6844	3.19789
Effectiveness of intervention (vaccine uptake) in PIF		overall		0.74
Uptake rate of adult vaccines in Yangshan				0.273333	0.273333	0.203335	0.03639		beta	0.03639	40.7241	108.266
Uptake rate of adult vacccines in Zengcheng				0.113333	0.113333	0.0708134	0.02589		beta	0.02589	16.8774	132.041
Uptake rate of child vaccines in Zengcheng				0.166667	0.166667	0.0989945	0.03043		beta	0.03043	24.8317	124.159
Uptake ate of adult vaccines in Tianhe				0.186667	0.186667	0.166237	0.03181		beta	0.03181	27.8209	121.219
Effectiveness of intervention (vaccine uptake) in free arm		overall		0.76
Uptake rate of adult vaccines in Yangshan				0.28	0.28	0.261977	0.03667		beta	0.03667	41.6985	107.225
Uptake rate of adult vacccines in Zengcheng				0.0866667	0.0866667	0.0938454	0.02297		beta	0.02297	12.9154	136.108
Uptake rate of child vaccines in Zengcheng				0.12	0.12	0.148613	0.02653		beta	0.02653	17.8841	131.15
Uptake ate of adult vaccines in Tianhe				0.273333	0.273333	0.253872	0.03639		beta	0.03639	40.7241	108.266
Effectiveness of intervention (vaccine uptake) in SOC		overall		0.366667					beta
Uptake rate of adult vaccines in Yangshan				0.1	0.1	0.0883604	0.02449		beta	0.02449	14.906	134.154
Uptake rate of adult vacccines in Zengcheng				0.03333	0.03333	0.0125808	0.0147		beta	0.0147	4.93619	143.164
Uptake rate of child vaccines in Zengcheng				0.09333	0.09333	0.0880179	0.0238		beta	0.0238	13.8491	134.539
Uptake ate of adult vaccines in Tianhe				0.14	0.14	0.0904931	0.02833		beta	0.02833	20.862	128.152
Overall vaccine uptake in PIF				0.74	0.74	0.689516	0.03581		beta	0.03581	110.287	38.7494
Overall vaccine uptake in free arm				0.76	0.76	0.742711	0.03487		beta	0.03487	113.248	35.7625
Overall vaccine uptake in SOC				0.366667	0.366667	0.381919	0.03935		beta	0.03935	54.6236	94.3498

## Sheet: Simulations (10000 runs)
	Incremental cost (PIF vs SOC)	Incremental cost (PIF vs Free)	ICER (PIF vs SOC)	ICER (PIF vs free)							Willingness to pay threshold USD per vaccination	60
Baseline estimate	1752.13	-188.608	31.288	32.8938							Probability cost-effective	1
Average for 1000 simulations	1876.07	-93.9741	33.5013	33.3906				Difference in ICER (PIF vs SOC)	CE?					Willingness to pay thresholds for CEAC	Probability cost-effective
1	1672.44	-289.7	29.8651	33.2567				30.1349	1					0	0
2	2203.89	-40.6926	39.3552	38.0438				20.6448	1					5	0
3	1745.28	-25.7236	31.1657	30.017				28.8343	1					10	0
4	2078.85	-69.6129	37.1223	36.4146				22.8777	1					15	0
5	1998.56	-137.537	35.6886	36.205				24.3114	1					20	0
6	2134.8	-70.2239	38.1213	37.3732				21.8787	1					25	0.00502513
7	2029.8	-114.001	36.2464	36.3356				23.7536	1					30	0.158794
8	1654.16	-248.532	29.5386	32.2491				30.4614	1					35	0.681407
9	2011.79	-68.7453	35.9249	35.2634				24.0751	1					40	0.950754
10	1802.59	-74.935	32.1892	31.8225				27.8108	1					45	1
11	2041.73	-44.5431	36.4594	35.3605				23.5406	1					50	1
12	1906.36	-106.687	34.0422	34.1195				25.9578	1					55	1
13	1866.64	-4.97351	33.3328	31.7222				26.6672	1					60	1
14	1742.15	-139.799	31.1098	31.8974				28.8902	1
15	1832.37	-2.33444	32.721	31.0967				27.279	1
16	2112.61	47.023	37.7252	35.01				22.2748	1
17	1983.01	-31.5383	35.4108	34.1448				24.5892	1
18	1587.14	-121.077	28.3419	28.9529				31.6581	1
19	1880.11	-260.359	33.5734	36.2792				26.4266	1
20	1915.47	32.9578	34.2048	31.907				25.7952	1
21	1785.94	-88.4329	31.8918	31.7691				28.1082	1
22	2036.91	-39.8206	36.3734	35.1988				23.6266	1
23	1632.47	-86.6126	29.1512	29.137				30.8488	1
24	1995.01	-147.84	35.6251	36.3194				24.3749	1
25	1691.49	-154.432	30.2053	31.2869				29.7947	1
26	1484.28	-172.118	26.505	28.0746				33.495	1
27	1854.55	-12.8747	33.1169	31.6512				26.8831	1
28	1858.92	35.6677	33.1951	30.9027				26.8049	1
29	2171.92	113.02	38.7842	34.8966				21.2158	1
30	1729.17	-123.906	30.878	31.4081				29.122	1
31	1957.03	-134.857	34.947	35.4558				25.053	1
32	1887.89	-56.5861	33.7123	32.9572				26.2877	1
33	1952.35	-108.619	34.8633	34.9316				25.1367	1
34	1738.85	-145.106	31.0509	31.9314				28.9491	1
35	1969.38	-164.969	35.1675	36.1754				24.8325	1
36	1601.53	-69.1045	28.5988	28.3159				31.4012	1
37	1675.42	-113.509	29.9181	30.3208				30.0819	1
38	1604.46	-261.534	28.6511	31.627				31.3489	1
39	2055.73	-84.3761	36.7095	36.273				23.2905	1
40	1898.55	-258.508	33.9027	36.5604				26.0973	1
41	1951.76	-199.076	34.8528	36.4548				25.1472	1
42	1898.03	-85.3131	33.8934	33.616				26.1066	1
43	2050.32	-113.017	36.6129	36.6668				23.3871	1
44	2118.62	32.9884	37.8325	35.3496				22.1675	1
45	1936.12	-110.683	34.5735	34.6915				25.4265	1
46	2214.07	100.185	39.537	35.8286				20.463	1
47	1951.21	104.406	34.8431	31.3018				25.1569	1
48	1765.23	-124.609	31.5219	32.0312				28.4781	1
49	2090.32	-20.1352	37.3272	35.7704				22.6728	1
50	1947.55	-160.813	34.7777	35.735				25.2223	1
51	2057.8	-201.557	36.7464	38.2941				23.2536	1
52	1761.99	-173.654	31.4641	32.8075				28.5359	1
53	1777.53	-71.9405	31.7415	31.3469				28.2585	1
54	1662.8	-28.3098	29.6929	28.6629				30.3071	1
55	1855.83	-162.74	33.1398	34.213				26.8602	1
56	1825.1	147.298	32.591	28.4373				27.409	1
57	1940.22	-181.524	34.6468	35.9618				25.3532	1
58	1820.02	-62.4888	32.5003	31.9069				27.4997	1
59	1458.5	-73.2944	26.0447	25.9627				33.9553	1
60	2139.94	-32.6939	38.2132	36.8243				21.7868	1
61	1675.33	-195.022	29.9167	31.701				30.0833	1
62	1744.99	-244.355	31.1606	33.7177				28.8394	1
63	2295.46	101.234	40.9904	37.1903				19.0096	1
64	1627.81	-145.288	29.068	30.0525				30.932	1
65	1936.5	-50.8561	34.5804	33.684				25.4196	1
66	2029.9	-14.8832	36.2481	34.6573				23.7519	1
67	1582.44	-310.034	28.2578	32.0758				31.7422	1
68	1791.22	-166.929	31.9861	33.189				28.0139	1
69	1717.37	-81.3128	30.6673	30.4861				29.3327	1
70	2081.18	74.8403	37.164	34.0058				22.836	1
71	1754.97	-174.887	31.3387	32.7094				28.6613	1
72	1856.95	-155.14	33.1598	34.1032				26.8402	1
73	2212.29	14.725	39.5051	37.2468				20.4949	1
74	2096.99	165.853	37.4462	32.7311				22.5538	1
75	2283.43	-8.1833	40.7755	38.8409				19.2245	1
76	1864.1	-37.8327	33.2876	32.2362				26.7124	1
77	1851.08	-145.181	33.0549	33.8349				26.9451	1
78	1966.98	-16.4293	35.1246	33.6171				24.8754	1
79	2277.26	16.3962	40.6654	38.3197				19.3346	1
80	1794.92	-162.232	32.0521	33.172				27.9479	1
81	1878.2	-86.7252	33.5393	33.3038				26.4607	1
82	1880.68	-56.8328	33.5837	32.8393				26.4163	1
83	1956.76	-8.15671	34.9421	33.3036				25.0579	1
84	1891.73	-99.76	33.7808	33.754				26.2192	1
85	2121.58	-70.8393	37.8853	37.1596				22.1147	1
86	2228.6	-190.089	39.7965	40.9948				20.2035	1
87	1807.62	-213.882	32.2788	34.2627				27.7212	1
88	1690.89	-262.638	30.1945	33.1107				29.8055	1
89	1800.9	-21.6455	32.1589	30.8906				27.8411	1
90	1884.09	-65.5984	33.6445	33.0456				26.3555	1
91	1813.29	-205.676	32.3801	34.2197				27.6199	1
92	1878.92	-145.442	33.5521	34.3112				26.4479	1
93	1921.57	-264.937	34.3137	37.0594				25.6863	1
94	1760.47	-76.5345	31.437	31.1357				28.563	1
95	1692.65	-92.709	30.2259	30.2603				29.7741	1
96	1609.41	-32.925	28.7394	27.8362				31.2606	1
97	1884.04	-263.603	33.6435	36.4006				26.3565	1
98	1634.76	-93.5835	29.1922	29.294				30.8078	1
99	2152.72	-26.791	38.4414	36.9408				21.5586	1
100	1496.15	-78.9647	26.717	26.6969				33.283	1
101	2002.69	-50.5185	35.7623	34.8001				24.2377	1
102	1993.36	-90.3385	35.5957	35.317				24.4043	1
103	1548.62	-479.444	27.6539	34.374				32.3461	1
104	1777.56	-173.236	31.7421	33.0643				28.2579	1
105	1837.35	-205.957	32.8098	34.6323				27.1902	1
106	1839.89	-165.752	32.8551	33.9939				27.1449	1
107	1922.99	98.2387	34.339	30.9279				25.661	1
108	1968.1	-84.9315	35.1446	34.7971				24.8554	1
109	1739.46	-60.4844	31.0617	30.5075				28.9383	1
110	1769.2	-190.172	31.5929	33.2097				28.4071	1
111	1929	-104.638	34.4463	34.4684				25.5537	1
112	1765.19	-95.5016	31.5212	31.5371				28.4788	1
113	1845.84	-0.619031	32.9614	31.2959				27.0386	1
114	1811.27	47.3188	32.3442	29.8975				27.6558	1
115	1673.07	-139.698	29.8762	30.7248				30.1238	1
116	2006.64	21.3495	35.8329	33.6491				24.1671	1
117	1696.98	-30.0829	30.3032	29.2723				29.6968	1
118	1549.26	-128.7	27.6654	28.44				32.3346	1
119	1639.23	13.4174	29.272	27.5561				30.728	1
120	1933.99	-27.9654	34.5356	33.2535				25.4644	1
121	1769.56	-176.497	31.5993	32.984				28.4007	1
122	1945.67	99.8466	34.744	31.2851				25.256	1
123	2128.16	-1.41614	38.0028	36.0944				21.9972	1
124	1929.88	20.4531	34.4622	32.3632				25.5378	1
125	1913.67	-31.6107	34.1727	32.9709				25.8273	1
126	2126.56	-78.7075	37.9743	37.3774				22.0257	1
127	1673.08	-80.5177	29.8764	29.722				30.1236	1
128	1795.74	-60.6299	32.0668	31.4639				27.9332	1
129	1748.89	-189.999	31.2303	32.8626				28.7697	1
130	1707.06	-199.499	30.4832	32.3145				29.5168	1
131	1311.77	-252.597	23.4245	26.5147				36.5755	1
132	1582	-251.215	28.25	31.0715				31.75	1
133	2047.82	-39.4332	36.5682	35.3772				23.4318	1
134	2081.22	-9.38466	37.1647	35.434				22.8353	1
135	1839.73	-73.4079	32.8524	32.4261				27.1476	1
136	1782.29	-59.4083	31.8266	31.2153				28.1734	1
137	1775.62	-59.8223	31.7076	31.1092				28.2924	1
138	1959.49	65.9819	34.9909	32.0934				25.0091	1
139	2281.04	96.726	40.7329	37.0223				19.2671	1
140	2383.76	149.862	42.5672	37.8627				17.4328	1
141	1977.53	-125.7	35.313	35.6479				24.687	1
142	1753.09	-66.9735	31.3051	30.8485				28.6949	1
143	1679.9	-153.43	29.9982	31.0734				30.0018	1
144	2066.83	-53.9831	36.9077	35.946				23.0923	1
145	1707.58	-110.857	30.4925	30.821				29.5075	1
146	1951.83	-110.917	34.854	34.9617				25.146	1
147	1661.71	-120.116	29.6735	30.2005				30.3265	1
148	2051.91	92.6241	36.6413	33.2083				23.3587	1
149	1971.52	-21.8915	35.2058	33.7867				24.7942	1
150	1781.43	-120.255	31.8113	32.232				28.1887	1
151	2005.03	-231.221	35.804	37.9025				24.196	1
152	1842.58	-26.3878	32.9031	31.6773				27.0969	1
153	1824.52	-50.4911	32.5807	31.7799				27.4193	1
154	1884.82	-101.764	33.6575	33.6709				26.3425	1
155	1596.05	-317.393	28.5008	32.4312				31.4992	1
156	2351.48	109.755	41.9908	37.9954				18.0092	1
157	1531.9	-310.134	27.3554	31.2209				32.6446	1
158	1793.88	-129.839	32.0335	32.6054				27.9665	1
159	1938.33	-97.7962	34.613	34.5106				25.387	1
160	2305.51	169.659	41.1697	36.2008				18.8303	1
161	1749.81	-179.801	31.2466	32.7053				28.7534	1
162	1957.97	-40.3885	34.9638	33.8706				25.0362	1
163	1570.39	-234.205	28.0427	30.5864				31.9573	1
164	1728.62	-122.333	30.8682	31.3721				29.1318	1
165	1468.03	-120.484	26.2149	26.924				33.7851	1
166	1711.2	-205.094	30.5572	32.4796				29.4428	1
167	1977.99	13.7529	35.3213	33.2922				24.6787	1
168	1536.49	-308.99	27.4373	31.2793				32.5627	1
169	1520.03	-114.427	27.1434	27.7027				32.8566	1
170	1788.49	-27.1901	31.9374	30.7743				28.0626	1
171	2087.33	-53.0109	37.2738	36.277				22.7262	1
172	1966.13	-50.9058	35.1095	34.1871				24.8905	1
173	2008.68	3.406	35.8692	33.9876				24.1308	1
174	1934.31	-87.7049	34.5412	34.2714				25.4588	1
175	1981.18	-165.831	35.3781	36.3899				24.6219	1
176	1706.47	-86.5865	30.4726	30.3907				29.5274	1
177	2026.58	-4.22649	36.1888	34.4204				23.8112	1
178	1820.03	-60.4626	32.5006	31.8728				27.4994	1
179	1482.17	-218.124	26.4673	28.8185				33.5327	1
180	1925.16	-33.4229	34.3778	33.1963				25.6222	1
181	1661.18	-61.2469	29.664	29.1938				30.336	1
182	1804.39	-170.105	32.2213	33.466				27.7787	1
183	1959.86	-140.86	34.9975	35.6055				25.0025	1
184	2195.71	-108.138	39.2092	39.0483				20.7908	1
185	2065.15	-132.158	36.8777	37.2425				23.1223	1
186	1929.66	-39.655	34.4582	33.3782				25.5418	1
187	2340.37	185.417	41.7924	36.5247				18.2076	1
188	1661.92	-47.8545	29.6771	28.9792				30.3229	1
189	1559.48	-345.456	27.8479	32.2871				32.1521	1
190	1895.91	-99.6192	33.8555	33.8224				26.1445	1
191	1677.53	-90.7597	29.9559	29.971				30.0441	1
192	1987.19	-50.4034	35.4855	34.5354				24.5145	1
193	2043.18	13.4621	36.4854	34.402				23.5146	1
194	2032.6	-149.683	36.2964	36.9878				23.7036	1
195	1542.83	-226.093	27.5506	29.9818				32.4494	1
196	1931.72	-69.0927	34.495	33.9121				25.505	1
197	1791.25	-73.2412	31.9866	31.6015				28.0134	1
198	1744.06	-11.2542	31.144	29.7511				28.856	1
199	2050.7	-67.3519	36.6196	35.8991				23.3804	1
200	2126.86	-104.191	37.9796	37.8143				22.0204	1
201	1810.2	-49.4188	32.325	31.5189				27.675	1
202	2393.39	84.5139	42.7391	39.1335				17.2609	1
203	1844.41	-103.978	32.936	33.0236				27.064	1
204	1504.44	-183.074	26.8649	28.6019				33.1351	1
205	2038.71	-103.293	36.4055	36.3051				23.5945	1
206	1881.54	-27.0467	33.5989	32.3489				26.4011	1
207	1701.43	-134.441	30.3828	31.1165				29.6172	1
208	1822	-104.271	32.5358	32.6487				27.4642	1
209	1595.69	-316.19	28.4944	32.4047				31.5056	1
210	1803.95	-131.708	32.2134	32.8077				27.7866	1
211	1842.96	-130.259	32.91	33.4444				27.09	1
212	1665.97	-67.1589	29.7494	29.375				30.2506	1
213	1921.42	-131.888	34.3111	34.8018				25.6889	1
214	2056.3	-241.629	36.7196	38.9479				23.2804	1
215	1756.22	-20.6266	31.3611	30.1161				28.6389	1
216	1849.68	-50.6566	33.03	32.2091				26.97	1
217	2123.35	-5.76222	37.9169	36.0866				22.0831	1
218	1967.91	29.2613	35.1412	32.8584				24.8588	1
219	1639.49	-232.281	29.2766	31.7249				30.7234	1
220	2326.69	-13.8241	41.5481	39.6698				18.4519	1
221	1964.1	-72.0119	35.0733	34.5104				24.9267	1
222	1633.92	-190.585	29.1772	30.9238				30.8228	1
223	1763.42	-12.0491	31.4897	30.0927				28.5103	1
224	2045.74	32.2862	36.5311	34.1263				23.4689	1
225	1978.45	-45.6858	35.3294	34.3073				24.6706	1
226	2445.2	135.577	43.6643	39.1462				16.3357	1
227	1798.92	-123.091	32.1236	32.5765				27.8764	1
228	1737.32	-356.049	31.0236	35.4809				28.9764	1
229	1668.55	-56.7434	29.7956	29.2423				30.2044	1
230	1692.7	-143.275	30.2267	31.1182				29.7733	1
231	1750.74	-251.26	31.2632	33.9322				28.7368	1
232	1774.98	-70.5906	31.6961	31.2809				28.3039	1
233	1936	-81.7839	34.5714	34.1997				25.4286	1
234	1841.34	-34.5009	32.8811	31.7939				27.1189	1
235	2341.31	35.2852	41.8091	39.0852				18.1909	1
236	1978.34	-177.983	35.3276	36.5479				24.6724	1
237	1656.72	-246.983	29.5843	32.2662				30.4157	1
238	2036.23	18.8315	36.3612	34.1931				23.6388	1
239	1990.7	-69.5656	35.5483	34.9198				24.4517	1
240	1921.7	-200.344	34.3161	35.9668				25.6839	1
241	2077.75	-31.0032	37.1027	35.7416				22.8973	1
242	2108.58	-80.7916	37.6532	37.108				22.3468	1
243	1843.4	-55.9174	32.9178	32.1918				27.0822	1
244	1908.44	-250.192	34.0793	36.587				25.9207	1
245	1762.35	-184.96	31.4705	33.0052				28.5295	1
246	1814.69	4.56013	32.4052	30.6802				27.5948	1
247	1766.2	-146.365	31.5394	32.4164				28.4606	1
248	1877.25	-144.103	33.5223	34.2602				26.4777	1
249	2009.42	-123.05	35.8825	36.1436				24.1175	1
250	1895.49	-101.816	33.8481	33.8527				26.1519	1
251	2059.98	-89.5637	36.7854	36.433				23.2146	1
252	1624.4	-257.369	29.0072	31.8944				30.9928	1
253	1717.84	-54.404	30.6758	30.0381				29.3242	1
254	1711.46	69.3594	30.5618	27.8322				29.4382	1
255	2169.83	-75.5414	38.747	38.0572				21.253	1
256	2171.84	-29.5875	38.7829	37.3124				21.2171	1
257	1858.71	135.745	33.1913	29.2028				26.8087	1
258	1772.61	-306.069	31.6537	35.2318				28.3463	1
259	1821.75	57.5981	32.5313	29.9009				27.4687	1
260	1994.76	186.054	35.6207	30.656				24.3793	1
261	1965.77	24.3055	35.103	32.9062				24.897	1
262	1755.92	-271.307	31.3556	34.3597				28.6444	1
263	1695.47	41.0036	30.2762	28.0418				29.7238	1
264	2070.84	-114.264	36.9792	37.0356				23.0208	1
265	1900.27	-141.498	33.9333	34.6062				26.0667	1
266	1896.03	-21.2504	33.8576	32.4962				26.1424	1
267	1974.96	-115.526	35.2671	35.432				24.7329	1
268	1992.6	-174.064	35.5822	36.7232				24.4178	1
269	1827.36	-57.6416	32.6315	31.9492				27.3685	1
270	1943.76	-163.107	34.7099	35.7095				25.2901	1
271	2256.23	-40.1203	40.2897	38.9211				19.7103	1
272	1802.76	-129.262	32.1921	32.7461				27.8079	1
273	1753.48	-118.004	31.3122	31.7201				28.6878	1
274	1755.16	-114.24	31.3421	31.6847				28.6579	1
275	1913.55	-65.3403	34.1706	33.5405				25.8294	1
276	1966.4	-53.1608	35.1143	34.2299				24.8857	1
277	1772.69	2.06825	31.6552	30.0106				28.3448	1
278	1875.37	-181.463	33.4888	34.8616				26.5112	1
279	1764.78	-132.015	31.5139	32.149				28.4861	1
280	1414.66	-234.256	25.2618	27.9477				34.7382	1
281	1922.37	-89.2666	34.328	34.0955				25.672	1
282	1891.45	-41.4607	33.7759	32.7612				26.2241	1
283	2046.07	-142.29	36.537	37.0909				23.463	1
284	2096.86	11.4118	37.4439	35.3466				22.5561	1
285	1775.51	120.529	31.7056	28.0506				28.2944	1
286	2150.4	-156.158	38.4001	39.0943				21.5999	1
287	1969.46	-163.664	35.1689	36.1546				24.8311	1
288	2004.23	-12.8588	35.7898	34.1879				24.2102	1
289	2117.94	-103.84	37.8204	37.6574				22.1796	1
290	1784	-191.159	31.8571	33.4772				28.1429	1
291	1638.5	28.5937	29.2589	27.2865				30.7411	1
292	1369.09	-123.11	24.4481	25.2915				35.5519	1
293	2087.25	-243.242	37.2723	39.4999				22.7277	1
294	1696.49	-217.421	30.2945	32.4392				29.7055	1
295	1737.79	-123.473	31.0319	31.5468				28.9681	1
296	1929.48	-39.3725	34.4549	33.3703				25.5451	1
297	2039.42	-80.867	36.4182	35.937				23.5818	1
298	2081.99	-59.4763	37.1783	36.296				22.8217	1
299	1636.24	-386.957	29.2185	34.2914				30.7815	1
300	2057.4	6.28633	36.7393	34.7646				23.2607	1
301	1886.75	-21.0213	33.6919	32.3351				26.3081	1
302	2179.54	4.13574	38.9203	36.8712				21.0797	1
303	1635.03	43.3876	29.197	26.977				30.803	1
304	1848.55	-254.745	33.0098	35.6491				26.9902	1
305	1545.73	-194.695	27.6023	29.4987				32.3977	1
306	2081.19	-6.28328	37.1641	35.3809				22.8359	1
307	1729.62	-169.646	30.886	32.1909				29.114	1
308	2068.03	31.8964	36.9291	34.5108				23.0709	1
309	1755.6	-181.993	31.3499	32.8405				28.6501	1
310	2138.18	116.656	38.1818	34.2631				21.8182	1
311	2184.46	-13.3708	39.0083	37.2514				20.9917	1
312	1539.13	-63.0769	27.4845	27.1561				32.5155	1
313	2189.63	-19.6526	39.1005	37.4454				20.8995	1
314	2150.2	142.991	38.3963	34.0204				21.6037	1
315	1943.55	-57.0729	34.7063	33.9089				25.2937	1
316	1909.07	26.3918	34.0906	31.9098				25.9094	1
317	2013.03	-72.9432	35.947	35.3555				24.053	1
318	1714.47	-129.275	30.6156	31.2499				29.3844	1
319	1868.01	-133.433	33.3573	33.9228				26.6427	1
320	1958.99	90.8298	34.982	31.6637				25.018	1
321	1697	-192.363	30.3036	32.0231				29.6964	1
322	1479.41	-188.661	26.418	28.2724				33.582	1
323	1954.03	-114.468	34.8933	35.0592				25.1067	1
324	2124.19	-6.53877	37.932	36.1141				22.068	1
325	2073.56	-60.4467	37.0278	36.1696				22.9722	1
326	1949.12	-20.2495	34.8058	33.3792				25.1942	1
327	1831.14	-32.3439	32.699	31.5846				27.301	1
328	1946.83	-208.2	34.7647	36.5259				25.2353	1
329	1554.63	-134.712	27.7613	28.6329				32.2387	1
330	1796.57	-279.786	32.0815	35.1924				27.9185	1
331	2168.07	-67.3936	38.7156	37.8893				21.2844	1
332	1861.58	-79.1403	33.2425	32.8936				26.7575	1
333	1784.81	-368.157	31.8717	36.491				28.1283	1
334	1923.26	-159.836	34.3439	35.3067				25.6561	1
335	1544.24	-191.957	27.5756	29.427				32.4244	1
336	1805.68	-303.113	32.2443	35.7423				27.7557	1
337	1795.83	-22.5242	32.0684	30.8196				27.9316	1
338	1778.62	-171.864	31.761	33.059				28.239	1
339	1505.16	-234.353	26.8779	29.4833				33.1221	1
340	1503.09	-246.934	26.8409	29.6614				33.1591	1
341	1680.29	-219.34	30.0052	32.1972				29.9948	1
342	1872.5	-115.129	33.4374	33.6886				26.5626	1
343	1997.81	-148.182	35.6751	36.3727				24.3249	1
344	1968.73	-141.874	35.156	35.773				24.844	1
345	1715.76	-175.084	30.6386	32.0482				29.3614	1
346	1676.46	-80.7427	29.9367	29.7831				30.0633	1
347	2019.87	-167.06	36.0691	37.0666				23.9309	1
348	2043.58	0.723698	36.4925	34.6247				23.5075	1
349	1421.12	-249.409	25.3772	28.3141				34.6228	1
350	1641.02	-94.1935	29.3039	29.4104				30.6961	1
351	1806.89	-384.675	32.2659	37.1452				27.7341	1
352	1932.13	-86.8079	34.5023	34.2193				25.4977	1
353	1799.41	-232.392	32.1323	34.4373				27.8677	1
354	1443.54	-173.281	25.7776	27.4038				34.2224	1
355	1657.01	-213.535	29.5894	31.7041				30.4106	1
356	2006.5	-73.4804	35.8304	35.254				24.1696	1
357	1854.8	-205.827	33.1214	34.9258				26.8786	1
358	1860.28	-17.6354	33.2193	31.8291				26.7807	1
359	1754.29	-31.0966	31.3266	30.2608				28.6734	1
360	1798.67	-207.793	32.1191	34.0079				27.8809	1
361	2422.39	199.784	43.257	37.6714				16.743	1
362	1739.36	-176.446	31.06	32.4713				28.94	1
363	1950.54	-78.2796	34.8311	34.3868				25.1689	1
364	1898.4	-118.739	33.9	34.1888				26.1	1
365	1965.18	-4.63296	35.0926	33.3867				24.9074	1
366	1786.66	15.298	31.9046	30.0231				28.0954	1
367	1837.06	-86.7074	32.8046	32.6062				27.1954	1
368	2403.38	78.6827	42.9176	39.4017				17.0824	1
369	2142.88	100.352	38.2658	34.6192				21.7342	1
370	1792.19	-172.647	32.0034	33.3023				27.9966	1
371	1589.22	-156.585	28.3789	29.5899				31.6211	1
372	2071.75	64.1162	36.9955	34.0276				23.0045	1
373	1687.36	-102.715	30.1314	30.3403				29.8686	1
374	1749	-128.695	31.2322	31.8254				28.7678	1
375	1893.78	-135.632	33.8175	34.3968				26.1825	1
376	1700.59	-130.704	30.3677	31.0389				29.6323	1
377	1885.11	-150.239	33.6626	34.4974				26.3374	1
378	1770.34	-138.523	31.6132	32.3536				28.3868	1
379	1789.52	-311.352	31.9558	35.6081				28.0442	1
380	1724.5	-131.955	30.7946	31.4653				29.2054	1
381	2096.08	-98.2933	37.4301	37.1928				22.5699	1
382	1649.32	-209.562	29.4522	31.5065				30.5478	1
383	1774.39	-185.392	31.6855	33.2166				28.3145	1
384	1731.81	-216.643	30.9251	33.0246				29.0749	1
385	2291.78	-55.3052	40.9247	39.7812				19.0753	1
386	1690.68	-188.882	30.1907	31.857				29.8093	1
387	1713.48	-65.9826	30.5979	30.1604				29.4021	1
388	1864.65	-110.384	33.2973	33.4751				26.7027	1
389	1464.66	-287.374	26.1547	29.6956				33.8453	1
390	1749.26	-83.3358	31.2368	31.061				28.7632	1
391	1771.78	-103.533	31.6389	31.7849				28.3611	1
392	1859.5	-65.1594	33.2053	32.6213				26.7947	1
393	1600.73	-404.962	28.5845	33.9948				31.4155	1
394	1719.95	-38.8403	30.7133	29.81				29.2867	1
395	1812.44	-213.024	32.3651	34.33				27.6349	1
396	2207	-2.00463	39.4108	37.4408				20.5892	1
397	1580.28	-209.645	28.2192	30.3376				31.7808	1
398	1572.8	-246.04	28.0857	30.8278				31.9143	1
399	1828.09	-0.184341	32.6445	30.9877				27.3555	1
400	1598.53	-166.808	28.5452	29.921				31.4548	1
401	1795.49	-200.235	32.0624	33.8259				27.9376	1
402	1795.68	-244.184	32.0657	34.5739				27.9343	1
403	2054.44	81.7483	36.6865	33.4355				23.3135	1
404	1790.09	-152.184	31.9658	32.9198				28.0342	1
405	1837.29	-236.171	32.8088	35.1435				27.1912	1
406	2044.91	62.7258	36.5162	33.5963				23.4838	1
407	1923.58	41.3878	34.3497	31.9016				25.6503	1
408	1611.8	-178.631	28.7822	30.3463				31.2178	1
409	1851.2	-46.8451	33.0571	32.1702				26.9429	1
410	2323.38	-49.418	41.489	40.217				18.511	1
411	1957.28	-201.259	34.9514	36.5854				25.0486	1
412	2094.73	83.4583	37.4058	34.0893				22.5942	1
413	2090.18	-29.4888	37.3246	35.9265				22.6754	1
414	2016.91	97.9585	36.0162	32.5245				23.9838	1
415	2001.07	-40.8397	35.7333	34.6086				24.2667	1
416	1921.57	-135.923	34.3138	34.8728				25.6862	1
417	1475.12	-228.651	26.3414	28.8774				33.6586	1
418	1773.82	114.828	31.6753	28.1185				28.3247	1
419	1901.46	15.5124	33.9546	31.9652				26.0454	1
420	1968.95	-20.9112	35.1599	33.7265				24.8401	1
421	1549.51	-237.359	27.6698	30.2859				32.3302	1
422	1801.24	-142.301	32.165	32.9413				27.835	1
423	1836.3	-56.2587	32.791	32.0772				27.209	1
424	1901.82	-74.7062	33.9611	33.5005				26.0389	1
425	1815.96	-130.502	32.4278	32.9909				27.5722	1
426	2133.25	-169.534	38.0937	39.0302				21.9063	1
427	1676.3	-99.1138	29.9339	30.0917				30.0661	1
428	2089.57	-62.3037	37.3137	36.4724				22.6863	1
429	2042.09	19.5928	36.4659	34.2796				23.5341	1
430	2175.99	108.238	38.857	35.0467				21.143	1
431	1704.95	52.1349	30.4455	28.0138				29.5545	1
432	1838.16	-211.862	32.8243	34.7462				27.1757	1
433	2029.54	-69.8407	36.2418	35.5828				23.7582	1
434	2123.69	-4.21168	37.9231	36.0662				22.0769	1
435	1708.3	-11.9495	30.5054	29.1568				29.4946	1
436	1994.46	-72.3101	35.6154	35.03				24.3846	1
437	1492.92	-182.464	26.6592	28.3963				33.3408	1
438	2085.76	77.5199	37.2458	34.038				22.7542	1
439	2165.74	-143.474	38.6739	39.1392				21.3261	1
440	2099.54	-82.8576	37.4917	36.9897				22.5083	1
441	2261.18	68.5771	40.3782	37.1628				19.6218	1
442	2420.04	180.675	43.2149	37.9553				16.7851	1
443	2090.63	-37.4561	37.3326	36.0692				22.6674	1
444	2200.93	106.057	39.3024	35.5064				20.6976	1
445	1890.69	23.4693	33.7623	31.6478				26.2377	1
446	1725.68	-144.299	30.8158	31.6946				29.1842	1
447	2035.58	-49.3481	36.3496	35.3377				23.6504	1
448	2094.13	-29.906	37.3952	36.0006				22.6048	1
449	1476.49	-194.429	26.3658	28.3206				33.6342	1
450	1969.83	-3.21201	35.1756	33.4415				24.8244	1
451	1840.22	-75.7732	32.861	32.4744				27.139	1
452	1797.23	-161.308	32.0934	33.1956				27.9066	1
453	1969.89	-136.013	35.1765	35.6932				24.8235	1
454	1391.59	-284.954	24.8499	28.4161				35.1501	1
455	1621.14	-206.815	28.9489	30.9822				31.0511	1
456	2250.86	-77.031	40.1938	39.4557				19.8062	1
457	1742.46	-26.5049	31.1153	29.9824				28.8847	1
458	2055.02	-106.308	36.6969	36.6327				23.3031	1
459	1681.4	-70.0757	30.0251	29.6861				29.9749	1
460	2048.05	-85.3243	36.5723	36.1589				23.4277	1
461	2146.43	-21.455	38.3291	36.7438				21.6709	1
462	2084.53	13.8809	37.2238	35.0958				22.7762	1
463	1663.59	-140.44	29.707	30.5768				30.293	1
464	1596.46	-68.0008	28.5082	28.2112				31.4918	1
465	1775.1	-104.485	31.6983	31.8574				28.3017	1
466	1716.85	-41.8453	30.658	29.8084				29.342	1
467	1989.12	0.642957	35.52	33.703				24.48	1
468	1799.02	-42.171	32.1254	31.2066				27.8746	1
469	1558.58	-197.933	27.8319	29.7715				32.1681	1
470	1779.99	59.3232	31.7855	29.1638				28.2145	1
471	2129.09	32.0942	38.0195	35.5423				21.9805	1
472	1919.65	-33.9029	34.2795	33.1111				25.7205	1
473	2100.67	-64.2	37.512	36.6927				22.488	1
474	1351.22	-133.575	24.1289	25.1659				35.8711	1
475	2043.95	-17.9754	36.4991	34.9479				23.5009	1
476	1878.66	-258.56	33.5474	36.224				26.4526	1
477	1543.66	-250.637	27.5654	30.4119				32.4346	1
478	1546.34	20.0928	27.6132	25.8686				32.3868	1
479	1662.63	-191.134	29.6899	31.4198				30.3101	1
480	1545.39	-154.408	27.5963	28.8102				32.4037	1
481	1911.41	16.5952	34.1324	32.1156				25.8676	1
482	2241.13	-76.7382	40.0202	39.2859				19.9798	1
483	2065.36	-185.493	36.8815	38.1501				23.1185	1
484	1520.89	-275.447	27.1587	30.4463				32.8413	1
485	2063.78	-50.0031	36.8533	35.8269				23.1467	1
486	1790.6	-133.872	31.975	32.6182				28.025	1
487	1716.23	-114.286	30.647	31.0257				29.353	1
488	1870.61	20.9905	33.4038	31.3495				26.5962	1
489	1915.05	-351.678	34.1973	38.4191				25.8027	1
490	2343.42	-107.068	41.8467	41.5336				18.1533	1
491	1740.8	-149.521	31.0857	32.0393				28.9143	1
492	1733.63	-165.233	30.9576	32.1841				29.0424	1
493	2081.42	6.92567	37.1681	35.1609				22.8319	1
494	2183.6	24.1405	38.9928	36.601				21.0072	1
495	1876.9	-297.968	33.5161	36.8622				26.4839	1
496	2121.56	-37.4506	37.885	36.5934				22.115	1
497	2009.61	29.4436	35.8859	33.5621				24.1141	1
498	2009.12	-1.00042	35.8771	34.0698				24.1229	1
499	1903.14	106.046	33.9846	30.4592				26.0154	1
500	1958.85	-154.137	34.9795	35.8133				25.0205	1
501	2012.87	-31.5513	35.944	34.6511				24.056	1
502	1781.66	-99.1419	31.8154	31.878				28.1846	1
503	1474.81	17.2103	26.3359	24.7051				33.6641	1
504	1852.42	-150.129	33.0789	33.9414				26.9211	1
505	1766.37	-305.188	31.5424	35.1112				28.4576	1
506	1955.69	-26.8958	34.923	33.6031				25.077	1
507	1889.17	1.16651	33.7352	32.0001				26.2648	1
508	1842.2	-100.179	32.8965	32.9217				27.1035	1
509	1982.11	-42.2039	35.3948	34.3103				24.6052	1
510	1843.26	-267.725	32.9154	35.7794				27.0846	1
511	1933.37	-7.97878	34.5244	32.9042				25.4756	1
512	1762.48	-152.496	31.4728	32.4572				28.5272	1
513	1662	-198.754	29.6785	31.5382				30.3215	1
514	2113.87	-69.1257	37.7476	36.9999				22.2524	1
515	1603.96	-186.085	28.6421	30.3397				31.3579	1
516	1735.84	-113.116	30.9972	31.3383				29.0028	1
517	1739.14	-115.407	31.0561	31.433				28.9439	1
518	1898.1	-198.113	33.8946	35.529				26.1054	1
519	1976.04	-210.316	35.2865	37.0569				24.7135	1
520	1807.2	-170.95	32.2714	33.5279				27.7286	1
521	1794.12	-110.449	32.0379	32.2809				27.9621	1
522	1959.9	-121.358	34.9981	35.2755				25.0019	1
523	2056.52	-143.059	36.7235	37.2809				23.2765	1
524	1985.62	-157.387	35.4574	36.3221				24.5426	1
525	1803.17	-27.2159	32.1995	31.0235				27.8005	1
526	1808.67	-89.9366	32.2976	32.1797				27.7024	1
527	1852.51	-84.592	33.0806	32.8323				26.9194	1
528	2042.68	-50.8165	36.4765	35.483				23.5235	1
529	2119.26	102.441	37.8439	34.1834				22.1561	1
530	1837.31	-96.9666	32.8091	32.7843				27.1909	1
531	1445.25	-333.77	25.8081	30.1529				34.1919	1
532	1519.85	-124.793	27.1402	27.8753				32.8598	1
533	1904.47	11.6976	34.0083	32.0808				25.9917	1
534	2077.89	-166.151	37.1052	38.0346				22.8948	1
535	1654.06	20.606	29.5368	27.6857				30.4632	1
536	1613.71	-148.012	28.8162	29.8597				31.1838	1
537	1838.5	-247.72	32.8303	35.3596				27.1697	1
538	1738.54	-190.368	31.0454	32.6934				28.9546	1
539	1836.66	-59.8678	32.7976	32.1446				27.2024	1
540	2031.5	81.8218	36.2769	33.0455				23.7231	1
541	1689.55	-161.989	30.1706	31.3821				29.8294	1
542	1628.42	19.1983	29.079	27.275				30.921	1
543	1934.26	-163.176	34.5404	35.5498				25.4596	1
544	1780.9	-37.2224	31.8018	30.8157				28.1982	1
545	2156.25	-103.638	38.5044	38.3032				21.4956	1
546	2121.4	-185.559	37.8822	39.1011				22.1178	1
547	1462.77	-114.365	26.1209	26.7311				33.8791	1
548	1908.01	-52.7789	34.0717	33.2338				25.9283	1
549	2280.63	-159.953	40.7256	41.3659				19.2744	1
550	1998.55	-113.936	35.6885	35.8049				24.3115	1
551	2028.33	-195.299	36.2202	37.6886				23.7798	1
552	1640.19	-165.087	29.2891	30.5979				30.7109	1
553	1782.43	-346.484	31.829	36.0832				28.171	1
554	1770.11	-94.3397	31.6091	31.6008				28.3909	1
555	1853.03	-83.3413	33.0898	32.8199				26.9102	1
556	1976.34	-121.843	35.2918	35.5624				24.7082	1
557	2136.42	-267.18	38.1503	40.7389				21.8497	1
558	1566.21	-133.464	27.9681	28.8081				32.0319	1
559	1873.81	-117.772	33.4609	33.7556				26.5391	1
560	1810.01	-50.3964	32.3217	31.5324				27.6783	1
561	1920.98	-24.242	34.3032	32.9699				25.6968	1
562	1721.69	-102.033	30.7445	30.9106				29.2555	1
563	2102.82	100.634	37.5504	33.9354				22.4496	1
564	1605.81	-257.898	28.6751	31.5882				31.3249	1
565	1572.95	-130.116	28.0883	28.8654				31.9117	1
566	1926.16	71.7541	34.3957	31.4306				25.6043	1
567	1913.29	-123.216	34.1659	34.5171				25.8341	1
568	1595.73	-278.527	28.4951	31.767				31.5049	1
569	1984.74	-143.683	35.4418	36.075				24.5582	1
570	1432.95	-192.01	25.5884	27.5417				34.4116	1
571	1758.06	16.8216	31.3939	29.5125				28.6061	1
572	2008.85	112.863	35.8724	32.1354				24.1276	1
573	1730.55	-86.5233	30.9028	30.7979				29.0972	1
574	1927.51	-270.113	34.4198	37.2478				25.5802	1
575	1974.42	-129.945	35.2575	35.6672				24.7425	1
576	1591.31	-78.9333	28.4163	28.3093				31.5837	1
577	1600.17	-124.69	28.5745	29.2349				31.4255	1
578	1987.4	-65.3604	35.4892	34.7925				24.5108	1
579	2103.63	-54.9908	37.5649	36.5869				22.4351	1
580	1763.91	-198.716	31.4983	33.2648				28.5017	1
581	1711.64	-282.348	30.565	33.7964				29.435	1
582	1853.57	-149.686	33.0994	33.9534				26.9006	1
583	1741.03	-130.891	31.0897	31.7274				28.9103	1
584	1803.83	-135.044	32.2112	32.8622				27.7888	1
585	1518.39	-309.154	27.1142	30.9754				32.8858	1
586	2054.5	-137.723	36.6874	37.1562				23.3126	1
587	1872.19	-134.556	33.432	34.0127				26.568	1
588	1949.11	-221.064	34.8056	36.7827				25.1944	1
589	2040.45	113.428	36.4366	32.6614				23.5634	1
590	1475.04	-178.133	26.34	28.0199				33.66	1
591	1830.44	-255.846	32.6865	35.3609				27.3135	1
592	1892.42	-43.1176	33.7933	32.8058				26.2067	1
593	1887.72	8.17501	33.7093	31.8567				26.2907	1
594	1664.58	-126.392	29.7247	30.3555				30.2753	1
595	1820.94	-178.635	32.5168	33.8912				27.4832	1
596	1944.45	-16.2654	34.7223	33.2324				25.2777	1
597	2365.88	-60.0249	42.2478	41.117				17.7522	1
598	1981.41	-9.59777	35.3824	33.7459				24.6176	1
599	1873.9	-186.461	33.4625	34.9213				26.5375	1
600	1810.93	-105.953	32.338	32.4895				27.662	1
601	1762.13	-83.2142	31.4666	31.277				28.5334	1
602	1933.6	26.0479	34.5286	32.3314				25.4714	1
603	2398.12	168.482	42.8236	37.7905				17.1764	1
604	1939.82	-205.631	34.6396	36.3635				25.3604	1
605	1933.64	70.2137	34.5292	31.5834				25.4708	1
606	2121.84	-29.1449	37.89	36.4573				22.11	1
607	1858.9	7.93915	33.1947	31.3723				26.8053	1
608	1679.19	-184.854	29.9855	31.5939				30.0145	1
609	2226.91	118.319	39.7662	35.7388				20.2338	1
610	2033.56	-91.7622	36.3136	36.0225				23.6864	1
611	1796.6	-159.086	32.0822	33.1473				27.9178	1
612	1605.43	-423.299	28.6684	34.3852				31.3316	1
613	2013.69	-5.02484	35.9588	34.2156				24.0412	1
614	2083.66	-24.1374	37.2083	35.7254				22.7917	1
615	1783.12	-22.5396	31.8415	30.6044				28.1585	1
616	2156.84	-125.809	38.515	38.689				21.485	1
617	2262.78	-163.556	40.4068	41.1243				19.5932	1
618	1686.12	-27.3341	30.1093	29.0416				29.8907	1
619	1955.4	-31.9761	34.9178	33.6843				25.0822	1
620	1742.59	-330.197	31.1176	35.1319				28.8824	1
621	1518.36	-164.454	27.1136	28.5223				32.8864	1
622	2121.8	-86.3753	37.8893	37.4267				22.1107	1
623	2234.25	-29.122	39.8974	38.3623				20.1026	1
624	1824.22	-22.8619	32.5754	31.3065				27.4246	1
625	2053.66	131.791	36.6724	32.574				23.3276	1
626	1763.99	-242.734	31.4998	34.0123				28.5002	1
627	2339.2	226.417	41.7714	35.8099				18.2286	1
628	1729.34	-116.546	30.881	31.2862				29.119	1
629	2096.23	-125.231	37.4327	37.6519				22.5673	1
630	1903.46	-26.2754	33.9903	32.7074				26.0097	1
631	1892.63	-51.6325	33.7969	32.9535				26.2031	1
632	1961.8	-60.5837	35.0322	34.2778				24.9678	1
633	1623.41	-455.24	28.9894	35.2313				31.0106	1
634	1890.33	2.05148	33.7558	32.0047				26.2442	1
635	2041.5	-25.0639	36.4554	35.0266				23.5446	1
636	1628.99	-187.743	29.089	30.792				30.911	1
637	1770.42	-244.839	31.6146	34.1569				28.3854	1
638	1719.33	-78.4027	30.7023	30.47				29.2977	1
639	1810.79	-202.898	32.3355	34.1302				27.6645	1
640	2353.57	12.9496	42.028	39.6715				17.972	1
641	1868.08	-43.078	33.3586	32.3925				26.6414	1
642	2137.43	126.484	38.1684	34.0838				21.8316	1
643	1774.67	-291.241	31.6905	35.0154				28.3095	1
644	1745.41	-244.638	31.168	33.7296				28.832	1
645	1891.72	27.3726	33.7808	31.5992				26.2192	1
646	1847.28	-48.0447	32.9872	32.1242				27.0128	1
647	2073.52	-99.4596	37.0271	36.8301				22.9729	1
648	2006.32	16.7363	35.8271	33.7217				24.1729	1
649	1854.29	-151.373	33.1123	33.9943				26.8877	1
650	1520.69	-141.662	27.1553	28.1755				32.8447	1
651	1912.72	-41.8824	34.1557	33.1288				25.8443	1
652	2461.79	117.976	43.9605	39.7256				16.0395	1
653	1896.68	44.0152	33.8693	31.4012				26.1307	1
654	1778.37	-129.137	31.7566	32.3306				28.2434	1
655	1774.46	-116.329	31.6868	32.0473				28.3132	1
656	1840.72	-171.904	32.87	34.1122				27.13	1
657	1567.96	-202.43	27.9992	30.0066				32.0008	1
658	2067.48	74.8486	36.9193	33.7734				23.0807	1
659	1756.41	-191.586	31.3645	33.0169				28.6355	1
660	1883.38	-93.3088	33.6318	33.5032				26.3682	1
661	1850.33	-14.6717	33.0417	31.6102				26.9583	1
662	2014.79	-80.5319	35.9784	35.5139				24.0216	1
663	2094.26	89.9471	37.3976	33.9715				22.6024	1
664	2096.38	-7.05877	37.4353	35.6514				22.5647	1
665	1927.81	-42.3422	34.4252	33.3924				25.5748	1
666	1722.58	-104.29	30.7603	30.9639				29.2397	1
667	2115.68	-16.9256	37.78	36.1458				22.22	1
668	1994.81	105.308	35.6217	32.0255				24.3783	1
669	1988.13	-55.1316	35.5023	34.6315				24.4977	1
670	1700.03	-69.9476	30.3577	29.9996				29.6423	1
671	2129.51	60.185	38.0269	35.0732				21.9731	1
672	1712.39	-120.188	30.5783	31.0606				29.4217	1
673	1777.98	-47.7225	31.7497	30.9441				28.2503	1
674	1813.84	-70.924	32.3899	31.9451				27.6101	1
675	1726.66	-93.3661	30.8332	30.8479				29.1668	1
676	1565.03	-118.738	27.9469	28.5384				32.0531	1
677	1788.73	7.66554	31.9416	30.1876				28.0584	1
678	1804.81	3.46559	32.2287	30.5313				27.7713	1
679	1948.36	20.398	34.7921	32.6772				25.2079	1
680	1569.96	-185.641	28.0351	29.756				31.9649	1
681	2132.43	-103.41	38.0792	37.8957				21.9208	1
682	1972.42	-48.0444	35.2218	34.2452				24.7782	1
683	1858.47	-77.1823	33.1869	32.8076				26.8131	1
684	2175.78	90.9469	38.8531	35.3361				21.1469	1
685	1623.27	-261.335	28.987	31.9425				31.013	1
686	1710.76	-134.159	30.5493	31.2699				29.4507	1
687	1628.22	-237.232	29.0754	31.6179				30.9246	1
688	1983.2	-110.475	35.4143	35.486				24.5857	1
689	1979.53	-228.783	35.3487	37.429				24.6513	1
690	1748.2	-143.339	31.2179	32.06				28.7821	1
691	1567.66	-153.399	27.9939	29.1705				32.0061	1
692	1699.06	-117.688	30.3403	30.7923				29.6597	1
693	2070.93	-31.6025	36.9809	35.6361				23.0191	1
694	1714.49	27.3817	30.6159	28.595				29.3841	1
695	1772.04	-145.04	31.6435	32.4928				28.3565	1
696	2271.25	-3.92483	40.5581	38.5623				19.4419	1
697	1907.98	-184.37	34.071	35.4635				25.929	1
698	1979.47	-1.86905	35.3477	33.582				24.6523	1
699	1710.32	-180.287	30.5415	32.0442				29.4585	1
700	1951.7	-86.5139	34.8518	34.546				25.1482	1
701	1646.46	-218.512	29.401	31.6096				30.599	1
702	2001.89	-94.5572	35.7481	35.5331				24.2519	1
703	2050.83	1.26526	36.622	34.7384				23.378	1
704	1910.58	106.15	34.1175	30.5835				25.8825	1
705	2265.44	-125.099	40.4542	40.5175				19.5458	1
706	1856.05	-220.481	33.1437	35.1954				26.8563	1
707	2113.48	-102.952	37.7407	37.5666				22.2593	1
708	1818.97	-259.026	32.4816	35.2202				27.5184	1
709	1827.88	-47.2301	32.6406	31.7815				27.3594	1
710	1853.24	-189.243	33.0935	34.6183				26.9065	1
711	1883.54	-118.905	33.6347	33.9398				26.3653	1
712	1688.43	-47.6139	30.1505	29.4245				29.8495	1
713	2018.79	-40.5651	36.0498	34.9043				23.9502	1
714	1779.63	-92.5366	31.7791	31.7317				28.2209	1
715	1791.38	-136.808	31.989	32.6812				28.011	1
716	1863.79	-239.381	33.2819	35.6469				26.7181	1
717	1521.93	-208.181	27.1773	29.3239				32.8227	1
718	1801.92	-158.079	32.1771	33.2203				27.8229	1
719	2120.46	42.04	37.8654	35.2275				22.1346	1
720	1742.03	-67.4499	31.1076	30.6691				28.8924	1
721	1839.53	-105.069	32.8488	32.9594				27.1512	1
722	1980.59	7.39498	35.3677	33.444				24.6323	1
723	2005.5	-158.524	35.8125	36.6784				24.1875	1
724	1859.75	-95.4989	33.2098	33.1398				26.7902	1
725	1762.25	-291.647	31.4688	34.8118				28.5312	1
726	2036.94	-40.2849	36.3739	35.2071				23.6261	1
727	1993.25	-23.0512	35.5937	34.1746				24.4063	1
728	1929.27	4.23555	34.4513	32.6277				25.5487	1
729	1631.48	-214.571	29.1335	31.2889				30.8665	1
730	1837.96	-82.7186	32.8208	32.554				27.1792	1
731	1779.28	-65.7575	31.7729	31.2719				28.2271	1
732	2007.78	-186.536	35.8532	37.1918				24.1468	1
733	1670.24	-107.208	29.8256	30.1262				30.1744	1
734	1821.57	-206.733	32.528	34.378				27.472	1
735	1782.97	-96.5876	31.8388	31.857				28.1612	1
736	1840.25	-36.5426	32.8617	31.8101				27.1383	1
737	1791.45	-263.233	31.9901	34.8251				28.0099	1
738	2065.09	-152.814	36.8767	37.5916				23.1233	1
739	1864.62	-7.37474	33.2967	31.7287				26.7033	1
740	1935.91	74.6855	34.5698	31.5462				25.4302	1
741	1894.41	-69.8272	33.8288	33.2922				26.1712	1
742	1726.24	-134.873	30.8257	31.5443				29.1743	1
743	2091.97	-61.6993	37.3566	36.5028				22.6434	1
744	2259.57	55.1774	40.3495	37.3626				19.6505	1
745	1634.42	-63.9309	29.1861	28.7856				30.8139	1
746	1855.78	-107.927	33.1389	33.2832				26.8611	1
747	1734.35	14.253	30.9705	29.1542				29.0295	1
748	1786.31	-102.423	31.8984	32.0124				28.1016	1
749	1940.64	-23.0628	34.6542	33.283				25.3458	1
750	1963.6	-82.0278	35.0642	34.6716				24.9358	1
751	1878.09	-108.653	33.5373	33.6736				26.4627	1
752	1853.12	-258.145	33.0915	35.7842				26.9085	1
753	1886.99	158.722	33.6963	29.2927				26.3037	1
754	1731.36	-199.209	30.9172	32.7216				29.0828	1
755	1842.76	-124.822	32.9065	33.3489				27.0935	1
756	1888.52	-105.285	33.7235	33.7932				26.2765	1
757	1967.48	-113.093	35.1335	35.2639				24.8665	1
758	1587.58	-337.278	28.3496	32.6247				31.6504	1
759	1984.94	-97.5945	35.4453	35.2972				24.5547	1
760	1841.93	-25.053	32.8917	31.6438				27.1083	1
761	1759.41	-6.20844	31.418	29.9257				28.582	1
762	2305.94	86.8127	41.1775	37.6124				18.8225	1
763	2004.09	22.0956	35.7874	33.5932				24.2126	1
764	1988.75	-134.233	35.5134	35.9828				24.4866	1
765	2082.42	-80.7619	37.1861	36.6641				22.8139	1
766	1941.89	-152.631	34.6766	35.5004				25.3234	1
767	1891.67	-68.3728	33.7798	33.2211				26.2202	1
768	2082.57	43.281	37.1888	34.5642				22.8112	1
769	1597.24	-116.083	28.5222	29.0394				31.4778	1
770	1806.37	-252.785	32.2566	34.901				27.7434	1
771	1850.68	-232.08	33.0478	35.301				26.9522	1
772	2105.78	-30.5889	37.6033	36.2097				22.3967	1
773	1899.67	-267.655	33.9227	36.7343				26.0773	1
774	1627.95	-123.671	29.0705	29.6885				30.9295	1
775	2269.3	-87.9769	40.5233	39.9539				19.4767	1
776	2217.88	16.8794	39.6049	37.305				20.3951	1
777	1825.68	-27.5452	32.6015	31.4107				27.3985	1
778	1912.5	-39.9741	34.1519	33.0929				25.8481	1
779	2092.89	-4.97067	37.373	35.5569				22.627	1
780	1919.95	0.218209	34.2848	32.5378				25.7152	1
781	1871.55	-125.548	33.4205	33.8491				26.5795	1
782	1928.15	-95.8058	34.4312	34.3043				25.5688	1
783	1818.66	-140.427	32.4761	33.2048				27.5239	1
784	2247.26	-38.3473	40.1297	38.7392				19.8703	1
785	1937.73	-76.4323	34.6023	34.1383				25.3977	1
786	1800.52	-80.4436	32.1522	31.8807				27.8478	1
787	1900.27	13.6502	33.9334	31.9766				26.0666	1
788	1714.22	-229.426	30.6111	32.9431				29.3889	1
789	1640.64	-178.228	29.2972	30.8283				30.7028	1
790	2284.12	93.6515	40.7878	37.1265				19.2122	1
791	1785.01	31.4032	31.8752	29.7221				28.1248	1
792	2033.05	-185.265	36.3045	37.5986				23.6955	1
793	1828.62	56.9747	32.654	30.0279				27.346	1
794	1782.31	3.42415	31.827	30.1507				28.173	1
795	1774.96	-76.1172	31.6957	31.3742				28.3043	1
796	2034.67	-6.043	36.3335	34.5884				23.6665	1
797	1597.01	-351.863	28.518	33.0317				31.482	1
798	2076.18	-37.2389	37.0747	35.8207				22.9253	1
799	2089.84	41.1438	37.3186	34.7237				22.6814	1
800	1849.05	-128.239	33.0188	33.5134				26.9812	1
801	1773.61	-188.737	31.6716	33.2601				28.3284	1
802	1768.66	-211.847	31.5832	33.5679				28.4168	1
803	1719	-266.086	30.6965	33.6456				29.3035	1
804	1804.15	-271.257	32.217	35.1764				27.783	1
805	1816.54	-200.291	32.4383	34.1836				27.5617	1
806	1266.32	-279.554	22.6128	26.2012				37.3872	1
807	2338.06	-194.363	41.7512	42.9225				18.2488	1
808	1976.65	-55.9564	35.2973	34.4509				24.7027	1
809	1795.13	-55.6657	32.0559	31.3695				27.9441	1
810	1843.02	-40.1592	32.9111	31.9183				27.0889	1
811	1664.28	-139.912	29.7193	30.5795				30.2807	1
812	1857.86	-239.353	33.176	35.546				26.824	1
813	1936.61	-28.5654	34.5823	33.308				25.4177	1
814	1661.99	107.148	29.6784	26.3532				30.3216	1
815	1895.62	-77.5347	33.8503	33.4433				26.1497	1
816	1970.58	-136.96	35.189	35.7211				24.811	1
817	1901.93	40.24	33.9631	31.5541				26.0369	1
818	1896.82	-118.669	33.8718	34.1609				26.1282	1
819	1762.12	-72.3413	31.4665	31.0926				28.5335	1
820	1569.69	-142.672	28.0302	29.0231				31.9698	1
821	1693.21	-194.698	30.2359	31.9984				29.7641	1
822	1799.99	-157.307	32.1427	33.1745				27.8573	1
823	1671.83	-78.1642	29.8541	29.6609				30.1459	1
824	1728.57	0.344888	30.8673	29.2919				29.1327	1
825	1913.22	-154.946	34.1647	35.0537				25.8353	1
826	2268.39	-27.6864	40.507	38.9165				19.493	1
827	1874.84	31.7106	33.4793	31.2395				26.5207	1
828	1893.48	-54.6293	33.8121	33.0188				26.1879	1
829	1936.23	-83.0841	34.5756	34.2257				25.4244	1
830	1910.68	-210.702	34.1193	35.9557				25.8807	1
831	1883.28	13.0427	33.6301	31.699				26.3699	1
832	1550.19	-389.15	27.6819	32.8701				32.3181	1
833	2057.84	104.555	36.7472	33.1066				23.2528	1
834	1794.12	-101.836	32.0379	32.1349				27.9621	1
835	1907.79	-314.979	34.0677	37.6741				25.9323	1
836	1974.54	-74.1433	35.2597	34.7235				24.7403	1
837	1700.01	-153.504	30.3573	31.4155				29.6427	1
838	1585.83	-166.933	28.3184	29.7079				31.6816	1
839	1957.55	-4.09691	34.9562	33.2482				25.0438	1
840	2172.1	-156.807	38.7876	39.4731				21.2124	1
841	1739.64	-229.111	31.065	33.3686				28.935	1
842	2241.9	-62.3975	40.0339	39.0559				19.9661	1
843	2067.66	-1.5417	36.9224	35.0711				23.0776	1
844	1803.95	-121.796	32.2134	32.6398				27.7866	1
845	1698.43	-240.858	30.3291	32.8693				29.6709	1
846	1647.75	-30.495	29.4241	28.4449				30.5759	1
847	1786.3	-132.857	31.8982	32.5281				28.1018	1
848	1656.82	-212.039	29.5861	31.6756				30.4139	1
849	1959.08	-88.6659	34.9836	34.7076				25.0164	1
850	1620.85	-159.916	28.9438	30.1825				31.0562	1
851	1637.12	-70.0754	29.2344	28.9356				30.7656	1
852	1681.05	-373.739	30.0187	34.8269				29.9813	1
853	1794.04	-101.956	32.0364	32.1355				27.9636	1
854	1784.09	28.062	31.8587	29.7631				28.1413	1
855	1900.01	-120.695	33.9288	34.2493				26.0712	1
856	1640.49	-237.363	29.2944	31.828				30.7056	1
857	1613.09	-71.0432	28.8051	28.5446				31.1949	1
858	1947.8	-42.0203	34.7821	33.7257				25.2179	1
859	2031.48	-43.9248	36.2764	35.1763				23.7236	1
860	1876.68	-241.231	33.5121	35.8968				26.4879	1
861	1938.98	-121.383	34.6247	34.9214				25.3753	1
862	1911.08	-27.9463	34.1265	32.8649				25.8735	1
863	2167.72	15.9729	38.7093	36.4703				21.2907	1
864	1916.87	-57.3206	34.2298	33.4609				25.7702	1
865	2129.14	-48.9772	38.0204	36.9173				21.9796	1
866	1842.71	27.8063	32.9055	30.761				27.0945	1
867	2263.19	-119.95	40.4141	40.3922				19.5859	1
868	1647.76	-180.089	29.4244	30.9806				30.5756	1
869	1921.96	34.4759	34.3207	31.9913				25.6793	1
870	1596.07	-161.582	28.5013	29.7908				31.4987	1
871	1860.35	-134.354	33.2205	33.8085				26.7795	1
872	1514.89	-296.676	27.0516	30.7045				32.9484	1
873	2089.44	-87.8746	37.3114	36.9036				22.6886	1
874	1844.22	-108.367	32.9324	33.0946				27.0676	1
875	2204.87	8.66945	39.3727	37.2238				20.6273	1
876	1845.51	-80.0226	32.9555	32.6361				27.0445	1
877	1636.23	-85.2981	29.2184	29.1785				30.7816	1
878	1784.81	-41.9065	31.8716	30.9613				28.1284	1
879	2394.84	-101.01	42.7649	42.3025				17.2351	1
880	1811.72	-40.1256	32.3521	31.3872				27.6479	1
881	1675.29	-259.25	29.9159	32.7888				30.0841	1
882	1705.76	-66.1222	30.46	30.0319				29.54	1
883	1999.18	5.16326	35.6997	33.797				24.3003	1
884	2384.7	-136.261	42.5839	42.7282				17.4161	1
885	1821.73	-64.8225	32.5308	31.9754				27.4692	1
886	1697.01	-185.836	30.3038	31.9127				29.6962	1
887	1760.26	-226.422	31.4332	33.6726				28.5668	1
888	2157.12	50.5346	38.52	35.7048				21.48	1
889	1905.1	-17.6518	34.0197	32.5891				25.9803	1
890	1600.48	-99.6727	28.5799	28.8161				31.4201	1
891	1795.05	-193.581	32.0544	33.7056				27.9456	1
892	1753.79	-101.858	31.3177	31.4517				28.6823	1
893	1834.01	-116.284	32.7502	33.0559				27.2498	1
894	1769.92	-356.92	31.6058	36.0482				28.3942	1
895	1869.22	-236.626	33.3789	35.6923				26.6211	1
896	1943.69	-67.383	34.7087	34.0859				25.2913	1
897	1711.48	-297.406	30.5621	34.0489				29.4379	1
898	1717.88	-146.737	30.6765	31.6037				29.3235	1
899	1710.46	-183.098	30.544	32.0943				29.456	1
900	1839.46	-59.0391	32.8475	32.1779				27.1525	1
901	2009.76	-182.836	35.8886	37.1627				24.1114	1
902	1860.15	-23.6237	33.217	31.9284				26.783	1
903	2234.9	-53.4681	39.9089	38.7858				20.0911	1
904	2113.05	89.2365	37.733	34.3019				22.267	1
905	1738.28	-48.9944	31.0407	30.2928				28.9593	1
906	1866.27	-261.157	33.3262	36.0581				26.6738	1
907	1990.07	37.3851	35.537	33.0964				24.463	1
908	1852.73	-158.411	33.0844	34.0871				26.9156	1
909	2054.53	-35.8544	36.688	35.4303				23.312	1
910	2097.13	27.6729	37.4488	35.0756				22.5512	1
911	2028.1	-102.593	36.2161	36.1134				23.7839	1
912	2375.6	47.0407	42.4214	39.4671				17.5786	1
913	1852.75	-62.4614	33.0848	32.4612				26.9152	1
914	1935.1	-109.048	34.5553	34.6465				25.4447	1
915	2232.63	-67.5675	39.8684	38.9864				20.1316	1
916	2205.04	-42.6087	39.3758	38.0958				20.6242	1
917	2215.68	-93.846	39.5657	39.1445				20.4343	1
918	1822.58	-44.1356	32.5461	31.6393				27.4539	1
919	1835.53	-50.1803	32.7773	31.9611				27.2227	1
920	2296.84	125.524	41.015	36.802				18.985	1
921	1742.22	-108.235	31.1111	31.3637				28.8889	1
922	1903.34	54.0141	33.9881	31.3444				26.0119	1
923	1825.51	-157.6	32.5984	33.612				27.4016	1
924	1881.36	-206.22	33.5957	35.3827				26.4043	1
925	2314.48	-85.5735	41.33	40.6789				18.67	1
926	1933.31	-94.7186	34.5233	34.3733				25.4767	1
927	1580.98	-252.59	28.2318	31.0775				31.7682	1
928	1996.41	35.2977	35.6502	33.2392				24.3498	1
929	2321.92	-48.908	41.4628	40.1835				18.5372	1
930	1578.77	-350.439	28.1924	32.6985				31.8076	1
931	1950.92	-152.231	34.8379	35.6466				25.1621	1
932	1822.74	-169.977	32.549	33.7749				27.451	1
933	1858.94	-58.0836	33.1953	32.4918				26.8047	1
934	1910.23	73.8424	34.1112	31.1252				25.8888	1
935	1800.66	-68.1188	32.1546	31.6741				27.8454	1
936	1892.85	-189.043	33.801	35.2864				26.199	1
937	1942.99	-119.032	34.6962	34.9495				25.3038	1
938	2131.96	-178.932	38.0707	39.1677				21.9293	1
939	1776.25	-47.3144	31.7188	30.9079				28.2812	1
940	1759.87	87.1809	31.4263	28.3507				28.5737	1
941	1460.37	-36.7684	26.0781	25.3753				33.9219	1
942	2104.92	-9.9762	37.5878	35.8456				22.4122	1
943	1819.28	-191.433	32.4872	34.0799				27.5128	1
944	2249.59	41.1453	40.1712	37.4312				19.8288	1
945	1769.47	-65.3004	31.5977	31.0978				28.4023	1
946	1523.51	-176.397	27.2055	28.812				32.7945	1
947	1934.49	37.8083	34.5445	32.1471				25.4555	1
948	1645.11	-120.504	29.3769	29.9256				30.6231	1
949	1795.35	-219.381	32.0599	34.148				27.9401	1
950	1852.85	5.4413	33.0866	31.312				26.9134	1
951	1882.62	-52.336	33.6182	32.7958				26.3818	1
952	2008.08	10.6125	35.8585	33.8553				24.1415	1
953	2266.32	23.0422	40.4699	38.0216				19.5301	1
954	1912.4	-244.716	34.1499	36.5612				25.8501	1
955	1880.54	107.213	33.581	30.0564				26.419	1
956	1949.19	-313.697	34.8069	38.354				25.1931	1
957	1717.89	-254.697	30.6766	33.4337				29.3234	1
958	1964.99	-15.7195	35.0892	33.5714				24.9108	1
959	2005.11	95.1964	35.8055	32.3714				24.1945	1
960	2068.53	50.1702	36.9381	34.2095				23.0619	1
961	1801.85	-49.966	32.1759	31.3868				27.8241	1
962	1922.74	35.2253	34.3346	31.9918				25.6654	1
963	1672.59	-84.393	29.8677	29.7794				30.1323	1
964	1672.26	-233.961	29.8618	32.3089				30.1382	1
965	2076.85	-119.816	37.0865	37.2316				22.9135	1
966	2078.25	33.3988	37.1116	34.6585				22.8884	1
967	1889.28	-45.9556	33.7371	32.8005				26.2629	1
968	1721.4	-98.7534	30.7394	30.8501				29.2606	1
969	2033.81	-7.45625	36.3181	34.5978				23.6819	1
970	1675.02	-262.349	29.911	32.8367				30.089	1
971	1937.18	-91.3431	34.5925	34.3818				25.4075	1
972	1864.42	43.6486	33.2933	30.8606				26.7067	1
973	2151.07	-200.782	38.4119	39.8618				21.5881	1
974	1849.38	-43.1305	33.0247	32.0765				26.9753	1
975	1436	-342.475	25.6429	30.1437				34.3571	1
976	1609.85	-36.1721	28.7473	27.8987				31.2527	1
977	1818.46	-91.2801	32.4726	32.3686				27.5274	1
978	1714.86	-47.1677	30.6225	29.8648				29.3775	1
979	2043.24	3.86609	36.4863	34.5656				23.5137	1
980	1916.38	-45.5885	34.2211	33.2538				25.7789	1
981	1943.93	-78.5853	34.7131	34.28				25.2869	1
982	2005.5	-163.855	35.8124	36.7687				24.1876	1
983	2025.7	-19.981	36.1733	34.6726				23.8267	1
984	2093.12	-128.538	37.3771	37.6552				22.6229	1
985	2128.87	31.8812	38.0156	35.5422				21.9844	1
986	1667.1	-299.478	29.7697	33.3319				30.2303	1
987	1996.79	-77.4288	35.657	35.1563				24.343	1
988	1763.84	28.615	31.4972	29.4107				28.5028	1
989	1783.86	-26.4052	31.8546	30.6824				28.1454	1
990	1885.92	-160.136	33.6772	34.679				26.3228	1
991	1697.08	-9.60527	30.305	28.9269				29.695	1
992	1687.44	-272.257	30.1328	33.2152				29.8672	1
993	2120.94	-139.221	37.8739	38.3078				22.1261	1
994	2352.32	98.8518	42.0057	38.1943				17.9943	1
995	1979.33	-51.6249	35.3453	34.423				24.6547	1
996	1794.06	-387.36	32.0368	36.9732				27.9632	1
997	2038.69	119.096	36.4052	32.5355				23.5948	1
998	1656.49	-300.801	29.5801	33.1744				30.4199	1
999	1589.49	60.7977	28.3838	25.9101				31.6162	1
1000	1957.8	-29.3126	34.9607	33.6799				25.0393	1

## Sheet: Simulations
	Incremental cost (PIF vs SOC)	Incremental cost (PIF vs Free)	ICER (PIF vs SOC)	ICER (PIF vs free)							Willingness to pay threshold USD per vaccination	60
Baseline estimate	1752.13	-188.608	31.288	32.8938							Probability cost-effective	1
Average for 1000 simulations	1876.07	-93.9741	33.5013	33.3906				Difference in ICER (PIF vs SOC)	CE?					Willingness to pay thresholds for CEAC	Probability cost-effective
1	1672.44	-289.7	29.8651	33.2567				30.1349	1					0	0
2	2203.89	-40.6926	39.3552	38.0438				20.6448	1					5	0
3	1745.28	-25.7236	31.1657	30.017				28.8343	1					10	0
4	2078.85	-69.6129	37.1223	36.4146				22.8777	1					15	0
5	1998.56	-137.537	35.6886	36.205				24.3114	1					20	0
6	2134.8	-70.2239	38.1213	37.3732				21.8787	1					25	0.00502513
7	2029.8	-114.001	36.2464	36.3356				23.7536	1					30	0.158794
8	1654.16	-248.532	29.5386	32.2491				30.4614	1					35	0.681407
9	2011.79	-68.7453	35.9249	35.2634				24.0751	1					40	0.950754
10	1802.59	-74.935	32.1892	31.8225				27.8108	1					45	1
11	2041.73	-44.5431	36.4594	35.3605				23.5406	1					50	1
12	1906.36	-106.687	34.0422	34.1195				25.9578	1					55	1
13	1866.64	-4.97351	33.3328	31.7222				26.6672	1					60	1
14	1742.15	-139.799	31.1098	31.8974				28.8902	1
15	1832.37	-2.33444	32.721	31.0967				27.279	1
16	2112.61	47.023	37.7252	35.01				22.2748	1
17	1983.01	-31.5383	35.4108	34.1448				24.5892	1
18	1587.14	-121.077	28.3419	28.9529				31.6581	1
19	1880.11	-260.359	33.5734	36.2792				26.4266	1
20	1915.47	32.9578	34.2048	31.907				25.7952	1
21	1785.94	-88.4329	31.8918	31.7691				28.1082	1
22	2036.91	-39.8206	36.3734	35.1988				23.6266	1
23	1632.47	-86.6126	29.1512	29.137				30.8488	1
24	1995.01	-147.84	35.6251	36.3194				24.3749	1
25	1691.49	-154.432	30.2053	31.2869				29.7947	1
26	1484.28	-172.118	26.505	28.0746				33.495	1
27	1854.55	-12.8747	33.1169	31.6512				26.8831	1
28	1858.92	35.6677	33.1951	30.9027				26.8049	1
29	2171.92	113.02	38.7842	34.8966				21.2158	1
30	1729.17	-123.906	30.878	31.4081				29.122	1
31	1957.03	-134.857	34.947	35.4558				25.053	1
32	1887.89	-56.5861	33.7123	32.9572				26.2877	1
33	1952.35	-108.619	34.8633	34.9316				25.1367	1
34	1738.85	-145.106	31.0509	31.9314				28.9491	1
35	1969.38	-164.969	35.1675	36.1754				24.8325	1
36	1601.53	-69.1045	28.5988	28.3159				31.4012	1
37	1675.42	-113.509	29.9181	30.3208				30.0819	1
38	1604.46	-261.534	28.6511	31.627				31.3489	1
39	2055.73	-84.3761	36.7095	36.273				23.2905	1
40	1898.55	-258.508	33.9027	36.5604				26.0973	1
41	1951.76	-199.076	34.8528	36.4548				25.1472	1
42	1898.03	-85.3131	33.8934	33.616				26.1066	1
43	2050.32	-113.017	36.6129	36.6668				23.3871	1
44	2118.62	32.9884	37.8325	35.3496				22.1675	1
45	1936.12	-110.683	34.5735	34.6915				25.4265	1
46	2214.07	100.185	39.537	35.8286				20.463	1
47	1951.21	104.406	34.8431	31.3018				25.1569	1
48	1765.23	-124.609	31.5219	32.0312				28.4781	1
49	2090.32	-20.1352	37.3272	35.7704				22.6728	1
50	1947.55	-160.813	34.7777	35.735				25.2223	1
51	2057.8	-201.557	36.7464	38.2941				23.2536	1
52	1761.99	-173.654	31.4641	32.8075				28.5359	1
53	1777.53	-71.9405	31.7415	31.3469				28.2585	1
54	1662.8	-28.3098	29.6929	28.6629				30.3071	1
55	1855.83	-162.74	33.1398	34.213				26.8602	1
56	1825.1	147.298	32.591	28.4373				27.409	1
57	1940.22	-181.524	34.6468	35.9618				25.3532	1
58	1820.02	-62.4888	32.5003	31.9069				27.4997	1
59	1458.5	-73.2944	26.0447	25.9627				33.9553	1
60	2139.94	-32.6939	38.2132	36.8243				21.7868	1
61	1675.33	-195.022	29.9167	31.701				30.0833	1
62	1744.99	-244.355	31.1606	33.7177				28.8394	1
63	2295.46	101.234	40.9904	37.1903				19.0096	1
64	1627.81	-145.288	29.068	30.0525				30.932	1
65	1936.5	-50.8561	34.5804	33.684				25.4196	1
66	2029.9	-14.8832	36.2481	34.6573				23.7519	1
67	1582.44	-310.034	28.2578	32.0758				31.7422	1
68	1791.22	-166.929	31.9861	33.189				28.0139	1
69	1717.37	-81.3128	30.6673	30.4861				29.3327	1
70	2081.18	74.8403	37.164	34.0058				22.836	1
71	1754.97	-174.887	31.3387	32.7094				28.6613	1
72	1856.95	-155.14	33.1598	34.1032				26.8402	1
73	2212.29	14.725	39.5051	37.2468				20.4949	1
74	2096.99	165.853	37.4462	32.7311				22.5538	1
75	2283.43	-8.1833	40.7755	38.8409				19.2245	1
76	1864.1	-37.8327	33.2876	32.2362				26.7124	1
77	1851.08	-145.181	33.0549	33.8349				26.9451	1
78	1966.98	-16.4293	35.1246	33.6171				24.8754	1
79	2277.26	16.3962	40.6654	38.3197				19.3346	1
80	1794.92	-162.232	32.0521	33.172				27.9479	1
81	1878.2	-86.7252	33.5393	33.3038				26.4607	1
82	1880.68	-56.8328	33.5837	32.8393				26.4163	1
83	1956.76	-8.15671	34.9421	33.3036				25.0579	1
84	1891.73	-99.76	33.7808	33.754				26.2192	1
85	2121.58	-70.8393	37.8853	37.1596				22.1147	1
86	2228.6	-190.089	39.7965	40.9948				20.2035	1
87	1807.62	-213.882	32.2788	34.2627				27.7212	1
88	1690.89	-262.638	30.1945	33.1107				29.8055	1
89	1800.9	-21.6455	32.1589	30.8906				27.8411	1
90	1884.09	-65.5984	33.6445	33.0456				26.3555	1
91	1813.29	-205.676	32.3801	34.2197				27.6199	1
92	1878.92	-145.442	33.5521	34.3112				26.4479	1
93	1921.57	-264.937	34.3137	37.0594				25.6863	1
94	1760.47	-76.5345	31.437	31.1357				28.563	1
95	1692.65	-92.709	30.2259	30.2603				29.7741	1
96	1609.41	-32.925	28.7394	27.8362				31.2606	1
97	1884.04	-263.603	33.6435	36.4006				26.3565	1
98	1634.76	-93.5835	29.1922	29.294				30.8078	1
99	2152.72	-26.791	38.4414	36.9408				21.5586	1
100	1496.15	-78.9647	26.717	26.6969				33.283	1
101	2002.69	-50.5185	35.7623	34.8001				24.2377	1
102	1993.36	-90.3385	35.5957	35.317				24.4043	1
103	1548.62	-479.444	27.6539	34.374				32.3461	1
104	1777.56	-173.236	31.7421	33.0643				28.2579	1
105	1837.35	-205.957	32.8098	34.6323				27.1902	1
106	1839.89	-165.752	32.8551	33.9939				27.1449	1
107	1922.99	98.2387	34.339	30.9279				25.661	1
108	1968.1	-84.9315	35.1446	34.7971				24.8554	1
109	1739.46	-60.4844	31.0617	30.5075				28.9383	1
110	1769.2	-190.172	31.5929	33.2097				28.4071	1
111	1929	-104.638	34.4463	34.4684				25.5537	1
112	1765.19	-95.5016	31.5212	31.5371				28.4788	1
113	1845.84	-0.619031	32.9614	31.2959				27.0386	1
114	1811.27	47.3188	32.3442	29.8975				27.6558	1
115	1673.07	-139.698	29.8762	30.7248				30.1238	1
116	2006.64	21.3495	35.8329	33.6491				24.1671	1
117	1696.98	-30.0829	30.3032	29.2723				29.6968	1
118	1549.26	-128.7	27.6654	28.44				32.3346	1
119	1639.23	13.4174	29.272	27.5561				30.728	1
120	1933.99	-27.9654	34.5356	33.2535				25.4644	1
121	1769.56	-176.497	31.5993	32.984				28.4007	1
122	1945.67	99.8466	34.744	31.2851				25.256	1
123	2128.16	-1.41614	38.0028	36.0944				21.9972	1
124	1929.88	20.4531	34.4622	32.3632				25.5378	1
125	1913.67	-31.6107	34.1727	32.9709				25.8273	1
126	2126.56	-78.7075	37.9743	37.3774				22.0257	1
127	1673.08	-80.5177	29.8764	29.722				30.1236	1
128	1795.74	-60.6299	32.0668	31.4639				27.9332	1
129	1748.89	-189.999	31.2303	32.8626				28.7697	1
130	1707.06	-199.499	30.4832	32.3145				29.5168	1
131	1311.77	-252.597	23.4245	26.5147				36.5755	1
132	1582	-251.215	28.25	31.0715				31.75	1
133	2047.82	-39.4332	36.5682	35.3772				23.4318	1
134	2081.22	-9.38466	37.1647	35.434				22.8353	1
135	1839.73	-73.4079	32.8524	32.4261				27.1476	1
136	1782.29	-59.4083	31.8266	31.2153				28.1734	1
137	1775.62	-59.8223	31.7076	31.1092				28.2924	1
138	1959.49	65.9819	34.9909	32.0934				25.0091	1
139	2281.04	96.726	40.7329	37.0223				19.2671	1
140	2383.76	149.862	42.5672	37.8627				17.4328	1
141	1977.53	-125.7	35.313	35.6479				24.687	1
142	1753.09	-66.9735	31.3051	30.8485				28.6949	1
143	1679.9	-153.43	29.9982	31.0734				30.0018	1
144	2066.83	-53.9831	36.9077	35.946				23.0923	1
145	1707.58	-110.857	30.4925	30.821				29.5075	1
146	1951.83	-110.917	34.854	34.9617				25.146	1
147	1661.71	-120.116	29.6735	30.2005				30.3265	1
148	2051.91	92.6241	36.6413	33.2083				23.3587	1
149	1971.52	-21.8915	35.2058	33.7867				24.7942	1
150	1781.43	-120.255	31.8113	32.232				28.1887	1
151	2005.03	-231.221	35.804	37.9025				24.196	1
152	1842.58	-26.3878	32.9031	31.6773				27.0969	1
153	1824.52	-50.4911	32.5807	31.7799				27.4193	1
154	1884.82	-101.764	33.6575	33.6709				26.3425	1
155	1596.05	-317.393	28.5008	32.4312				31.4992	1
156	2351.48	109.755	41.9908	37.9954				18.0092	1
157	1531.9	-310.134	27.3554	31.2209				32.6446	1
158	1793.88	-129.839	32.0335	32.6054				27.9665	1
159	1938.33	-97.7962	34.613	34.5106				25.387	1
160	2305.51	169.659	41.1697	36.2008				18.8303	1
161	1749.81	-179.801	31.2466	32.7053				28.7534	1
162	1957.97	-40.3885	34.9638	33.8706				25.0362	1
163	1570.39	-234.205	28.0427	30.5864				31.9573	1
164	1728.62	-122.333	30.8682	31.3721				29.1318	1
165	1468.03	-120.484	26.2149	26.924				33.7851	1
166	1711.2	-205.094	30.5572	32.4796				29.4428	1
167	1977.99	13.7529	35.3213	33.2922				24.6787	1
168	1536.49	-308.99	27.4373	31.2793				32.5627	1
169	1520.03	-114.427	27.1434	27.7027				32.8566	1
170	1788.49	-27.1901	31.9374	30.7743				28.0626	1
171	2087.33	-53.0109	37.2738	36.277				22.7262	1
172	1966.13	-50.9058	35.1095	34.1871				24.8905	1
173	2008.68	3.406	35.8692	33.9876				24.1308	1
174	1934.31	-87.7049	34.5412	34.2714				25.4588	1
175	1981.18	-165.831	35.3781	36.3899				24.6219	1
176	1706.47	-86.5865	30.4726	30.3907				29.5274	1
177	2026.58	-4.22649	36.1888	34.4204				23.8112	1
178	1820.03	-60.4626	32.5006	31.8728				27.4994	1
179	1482.17	-218.124	26.4673	28.8185				33.5327	1
180	1925.16	-33.4229	34.3778	33.1963				25.6222	1
181	1661.18	-61.2469	29.664	29.1938				30.336	1
182	1804.39	-170.105	32.2213	33.466				27.7787	1
183	1959.86	-140.86	34.9975	35.6055				25.0025	1
184	2195.71	-108.138	39.2092	39.0483				20.7908	1
185	2065.15	-132.158	36.8777	37.2425				23.1223	1
186	1929.66	-39.655	34.4582	33.3782				25.5418	1
187	2340.37	185.417	41.7924	36.5247				18.2076	1
188	1661.92	-47.8545	29.6771	28.9792				30.3229	1
189	1559.48	-345.456	27.8479	32.2871				32.1521	1
190	1895.91	-99.6192	33.8555	33.8224				26.1445	1
191	1677.53	-90.7597	29.9559	29.971				30.0441	1
192	1987.19	-50.4034	35.4855	34.5354				24.5145	1
193	2043.18	13.4621	36.4854	34.402				23.5146	1
194	2032.6	-149.683	36.2964	36.9878				23.7036	1
195	1542.83	-226.093	27.5506	29.9818				32.4494	1
196	1931.72	-69.0927	34.495	33.9121				25.505	1
197	1791.25	-73.2412	31.9866	31.6015				28.0134	1
198	1744.06	-11.2542	31.144	29.7511				28.856	1
199	2050.7	-67.3519	36.6196	35.8991				23.3804	1
200	2126.86	-104.191	37.9796	37.8143				22.0204	1
201	1810.2	-49.4188	32.325	31.5189				27.675	1
202	2393.39	84.5139	42.7391	39.1335				17.2609	1
203	1844.41	-103.978	32.936	33.0236				27.064	1
204	1504.44	-183.074	26.8649	28.6019				33.1351	1
205	2038.71	-103.293	36.4055	36.3051				23.5945	1
206	1881.54	-27.0467	33.5989	32.3489				26.4011	1
207	1701.43	-134.441	30.3828	31.1165				29.6172	1
208	1822	-104.271	32.5358	32.6487				27.4642	1
209	1595.69	-316.19	28.4944	32.4047				31.5056	1
210	1803.95	-131.708	32.2134	32.8077				27.7866	1
211	1842.96	-130.259	32.91	33.4444				27.09	1
212	1665.97	-67.1589	29.7494	29.375				30.2506	1
213	1921.42	-131.888	34.3111	34.8018				25.6889	1
214	2056.3	-241.629	36.7196	38.9479				23.2804	1
215	1756.22	-20.6266	31.3611	30.1161				28.6389	1
216	1849.68	-50.6566	33.03	32.2091				26.97	1
217	2123.35	-5.76222	37.9169	36.0866				22.0831	1
218	1967.91	29.2613	35.1412	32.8584				24.8588	1
219	1639.49	-232.281	29.2766	31.7249				30.7234	1
220	2326.69	-13.8241	41.5481	39.6698				18.4519	1
221	1964.1	-72.0119	35.0733	34.5104				24.9267	1
222	1633.92	-190.585	29.1772	30.9238				30.8228	1
223	1763.42	-12.0491	31.4897	30.0927				28.5103	1
224	2045.74	32.2862	36.5311	34.1263				23.4689	1
225	1978.45	-45.6858	35.3294	34.3073				24.6706	1
226	2445.2	135.577	43.6643	39.1462				16.3357	1
227	1798.92	-123.091	32.1236	32.5765				27.8764	1
228	1737.32	-356.049	31.0236	35.4809				28.9764	1
229	1668.55	-56.7434	29.7956	29.2423				30.2044	1
230	1692.7	-143.275	30.2267	31.1182				29.7733	1
231	1750.74	-251.26	31.2632	33.9322				28.7368	1
232	1774.98	-70.5906	31.6961	31.2809				28.3039	1
233	1936	-81.7839	34.5714	34.1997				25.4286	1
234	1841.34	-34.5009	32.8811	31.7939				27.1189	1
235	2341.31	35.2852	41.8091	39.0852				18.1909	1
236	1978.34	-177.983	35.3276	36.5479				24.6724	1
237	1656.72	-246.983	29.5843	32.2662				30.4157	1
238	2036.23	18.8315	36.3612	34.1931				23.6388	1
239	1990.7	-69.5656	35.5483	34.9198				24.4517	1
240	1921.7	-200.344	34.3161	35.9668				25.6839	1
241	2077.75	-31.0032	37.1027	35.7416				22.8973	1
242	2108.58	-80.7916	37.6532	37.108				22.3468	1
243	1843.4	-55.9174	32.9178	32.1918				27.0822	1
244	1908.44	-250.192	34.0793	36.587				25.9207	1
245	1762.35	-184.96	31.4705	33.0052				28.5295	1
246	1814.69	4.56013	32.4052	30.6802				27.5948	1
247	1766.2	-146.365	31.5394	32.4164				28.4606	1
248	1877.25	-144.103	33.5223	34.2602				26.4777	1
249	2009.42	-123.05	35.8825	36.1436				24.1175	1
250	1895.49	-101.816	33.8481	33.8527				26.1519	1
251	2059.98	-89.5637	36.7854	36.433				23.2146	1
252	1624.4	-257.369	29.0072	31.8944				30.9928	1
253	1717.84	-54.404	30.6758	30.0381				29.3242	1
254	1711.46	69.3594	30.5618	27.8322				29.4382	1
255	2169.83	-75.5414	38.747	38.0572				21.253	1
256	2171.84	-29.5875	38.7829	37.3124				21.2171	1
257	1858.71	135.745	33.1913	29.2028				26.8087	1
258	1772.61	-306.069	31.6537	35.2318				28.3463	1
259	1821.75	57.5981	32.5313	29.9009				27.4687	1
260	1994.76	186.054	35.6207	30.656				24.3793	1
261	1965.77	24.3055	35.103	32.9062				24.897	1
262	1755.92	-271.307	31.3556	34.3597				28.6444	1
263	1695.47	41.0036	30.2762	28.0418				29.7238	1
264	2070.84	-114.264	36.9792	37.0356				23.0208	1
265	1900.27	-141.498	33.9333	34.6062				26.0667	1
266	1896.03	-21.2504	33.8576	32.4962				26.1424	1
267	1974.96	-115.526	35.2671	35.432				24.7329	1
268	1992.6	-174.064	35.5822	36.7232				24.4178	1
269	1827.36	-57.6416	32.6315	31.9492				27.3685	1
270	1943.76	-163.107	34.7099	35.7095				25.2901	1
271	2256.23	-40.1203	40.2897	38.9211				19.7103	1
272	1802.76	-129.262	32.1921	32.7461				27.8079	1
273	1753.48	-118.004	31.3122	31.7201				28.6878	1
274	1755.16	-114.24	31.3421	31.6847				28.6579	1
275	1913.55	-65.3403	34.1706	33.5405				25.8294	1
276	1966.4	-53.1608	35.1143	34.2299				24.8857	1
277	1772.69	2.06825	31.6552	30.0106				28.3448	1
278	1875.37	-181.463	33.4888	34.8616				26.5112	1
279	1764.78	-132.015	31.5139	32.149				28.4861	1
280	1414.66	-234.256	25.2618	27.9477				34.7382	1
281	1922.37	-89.2666	34.328	34.0955				25.672	1
282	1891.45	-41.4607	33.7759	32.7612				26.2241	1
283	2046.07	-142.29	36.537	37.0909				23.463	1
284	2096.86	11.4118	37.4439	35.3466				22.5561	1
285	1775.51	120.529	31.7056	28.0506				28.2944	1
286	2150.4	-156.158	38.4001	39.0943				21.5999	1
287	1969.46	-163.664	35.1689	36.1546				24.8311	1
288	2004.23	-12.8588	35.7898	34.1879				24.2102	1
289	2117.94	-103.84	37.8204	37.6574				22.1796	1
290	1784	-191.159	31.8571	33.4772				28.1429	1
291	1638.5	28.5937	29.2589	27.2865				30.7411	1
292	1369.09	-123.11	24.4481	25.2915				35.5519	1
293	2087.25	-243.242	37.2723	39.4999				22.7277	1
294	1696.49	-217.421	30.2945	32.4392				29.7055	1
295	1737.79	-123.473	31.0319	31.5468				28.9681	1
296	1929.48	-39.3725	34.4549	33.3703				25.5451	1
297	2039.42	-80.867	36.4182	35.937				23.5818	1
298	2081.99	-59.4763	37.1783	36.296				22.8217	1
299	1636.24	-386.957	29.2185	34.2914				30.7815	1
300	2057.4	6.28633	36.7393	34.7646				23.2607	1
301	1886.75	-21.0213	33.6919	32.3351				26.3081	1
302	2179.54	4.13574	38.9203	36.8712				21.0797	1
303	1635.03	43.3876	29.197	26.977				30.803	1
304	1848.55	-254.745	33.0098	35.6491				26.9902	1
305	1545.73	-194.695	27.6023	29.4987				32.3977	1
306	2081.19	-6.28328	37.1641	35.3809				22.8359	1
307	1729.62	-169.646	30.886	32.1909				29.114	1
308	2068.03	31.8964	36.9291	34.5108				23.0709	1
309	1755.6	-181.993	31.3499	32.8405				28.6501	1
310	2138.18	116.656	38.1818	34.2631				21.8182	1
311	2184.46	-13.3708	39.0083	37.2514				20.9917	1
312	1539.13	-63.0769	27.4845	27.1561				32.5155	1
313	2189.63	-19.6526	39.1005	37.4454				20.8995	1
314	2150.2	142.991	38.3963	34.0204				21.6037	1
315	1943.55	-57.0729	34.7063	33.9089				25.2937	1
316	1909.07	26.3918	34.0906	31.9098				25.9094	1
317	2013.03	-72.9432	35.947	35.3555				24.053	1
318	1714.47	-129.275	30.6156	31.2499				29.3844	1
319	1868.01	-133.433	33.3573	33.9228				26.6427	1
320	1958.99	90.8298	34.982	31.6637				25.018	1
321	1697	-192.363	30.3036	32.0231				29.6964	1
322	1479.41	-188.661	26.418	28.2724				33.582	1
323	1954.03	-114.468	34.8933	35.0592				25.1067	1
324	2124.19	-6.53877	37.932	36.1141				22.068	1
325	2073.56	-60.4467	37.0278	36.1696				22.9722	1
326	1949.12	-20.2495	34.8058	33.3792				25.1942	1
327	1831.14	-32.3439	32.699	31.5846				27.301	1
328	1946.83	-208.2	34.7647	36.5259				25.2353	1
329	1554.63	-134.712	27.7613	28.6329				32.2387	1
330	1796.57	-279.786	32.0815	35.1924				27.9185	1
331	2168.07	-67.3936	38.7156	37.8893				21.2844	1
332	1861.58	-79.1403	33.2425	32.8936				26.7575	1
333	1784.81	-368.157	31.8717	36.491				28.1283	1
334	1923.26	-159.836	34.3439	35.3067				25.6561	1
335	1544.24	-191.957	27.5756	29.427				32.4244	1
336	1805.68	-303.113	32.2443	35.7423				27.7557	1
337	1795.83	-22.5242	32.0684	30.8196				27.9316	1
338	1778.62	-171.864	31.761	33.059				28.239	1
339	1505.16	-234.353	26.8779	29.4833				33.1221	1
340	1503.09	-246.934	26.8409	29.6614				33.1591	1
341	1680.29	-219.34	30.0052	32.1972				29.9948	1
342	1872.5	-115.129	33.4374	33.6886				26.5626	1
343	1997.81	-148.182	35.6751	36.3727				24.3249	1
344	1968.73	-141.874	35.156	35.773				24.844	1
345	1715.76	-175.084	30.6386	32.0482				29.3614	1
346	1676.46	-80.7427	29.9367	29.7831				30.0633	1
347	2019.87	-167.06	36.0691	37.0666				23.9309	1
348	2043.58	0.723698	36.4925	34.6247				23.5075	1
349	1421.12	-249.409	25.3772	28.3141				34.6228	1
350	1641.02	-94.1935	29.3039	29.4104				30.6961	1
351	1806.89	-384.675	32.2659	37.1452				27.7341	1
352	1932.13	-86.8079	34.5023	34.2193				25.4977	1
353	1799.41	-232.392	32.1323	34.4373				27.8677	1
354	1443.54	-173.281	25.7776	27.4038				34.2224	1
355	1657.01	-213.535	29.5894	31.7041				30.4106	1
356	2006.5	-73.4804	35.8304	35.254				24.1696	1
357	1854.8	-205.827	33.1214	34.9258				26.8786	1
358	1860.28	-17.6354	33.2193	31.8291				26.7807	1
359	1754.29	-31.0966	31.3266	30.2608				28.6734	1
360	1798.67	-207.793	32.1191	34.0079				27.8809	1
361	2422.39	199.784	43.257	37.6714				16.743	1
362	1739.36	-176.446	31.06	32.4713				28.94	1
363	1950.54	-78.2796	34.8311	34.3868				25.1689	1
364	1898.4	-118.739	33.9	34.1888				26.1	1
365	1965.18	-4.63296	35.0926	33.3867				24.9074	1
366	1786.66	15.298	31.9046	30.0231				28.0954	1
367	1837.06	-86.7074	32.8046	32.6062				27.1954	1
368	2403.38	78.6827	42.9176	39.4017				17.0824	1
369	2142.88	100.352	38.2658	34.6192				21.7342	1
370	1792.19	-172.647	32.0034	33.3023				27.9966	1
371	1589.22	-156.585	28.3789	29.5899				31.6211	1
372	2071.75	64.1162	36.9955	34.0276				23.0045	1
373	1687.36	-102.715	30.1314	30.3403				29.8686	1
374	1749	-128.695	31.2322	31.8254				28.7678	1
375	1893.78	-135.632	33.8175	34.3968				26.1825	1
376	1700.59	-130.704	30.3677	31.0389				29.6323	1
377	1885.11	-150.239	33.6626	34.4974				26.3374	1
378	1770.34	-138.523	31.6132	32.3536				28.3868	1
379	1789.52	-311.352	31.9558	35.6081				28.0442	1
380	1724.5	-131.955	30.7946	31.4653				29.2054	1
381	2096.08	-98.2933	37.4301	37.1928				22.5699	1
382	1649.32	-209.562	29.4522	31.5065				30.5478	1
383	1774.39	-185.392	31.6855	33.2166				28.3145	1
384	1731.81	-216.643	30.9251	33.0246				29.0749	1
385	2291.78	-55.3052	40.9247	39.7812				19.0753	1
386	1690.68	-188.882	30.1907	31.857				29.8093	1
387	1713.48	-65.9826	30.5979	30.1604				29.4021	1
388	1864.65	-110.384	33.2973	33.4751				26.7027	1
389	1464.66	-287.374	26.1547	29.6956				33.8453	1
390	1749.26	-83.3358	31.2368	31.061				28.7632	1
391	1771.78	-103.533	31.6389	31.7849				28.3611	1
392	1859.5	-65.1594	33.2053	32.6213				26.7947	1
393	1600.73	-404.962	28.5845	33.9948				31.4155	1
394	1719.95	-38.8403	30.7133	29.81				29.2867	1
395	1812.44	-213.024	32.3651	34.33				27.6349	1
396	2207	-2.00463	39.4108	37.4408				20.5892	1
397	1580.28	-209.645	28.2192	30.3376				31.7808	1
398	1572.8	-246.04	28.0857	30.8278				31.9143	1
399	1828.09	-0.184341	32.6445	30.9877				27.3555	1
400	1598.53	-166.808	28.5452	29.921				31.4548	1
401	1795.49	-200.235	32.0624	33.8259				27.9376	1
402	1795.68	-244.184	32.0657	34.5739				27.9343	1
403	2054.44	81.7483	36.6865	33.4355				23.3135	1
404	1790.09	-152.184	31.9658	32.9198				28.0342	1
405	1837.29	-236.171	32.8088	35.1435				27.1912	1
406	2044.91	62.7258	36.5162	33.5963				23.4838	1
407	1923.58	41.3878	34.3497	31.9016				25.6503	1
408	1611.8	-178.631	28.7822	30.3463				31.2178	1
409	1851.2	-46.8451	33.0571	32.1702				26.9429	1
410	2323.38	-49.418	41.489	40.217				18.511	1
411	1957.28	-201.259	34.9514	36.5854				25.0486	1
412	2094.73	83.4583	37.4058	34.0893				22.5942	1
413	2090.18	-29.4888	37.3246	35.9265				22.6754	1
414	2016.91	97.9585	36.0162	32.5245				23.9838	1
415	2001.07	-40.8397	35.7333	34.6086				24.2667	1
416	1921.57	-135.923	34.3138	34.8728				25.6862	1
417	1475.12	-228.651	26.3414	28.8774				33.6586	1
418	1773.82	114.828	31.6753	28.1185				28.3247	1
419	1901.46	15.5124	33.9546	31.9652				26.0454	1
420	1968.95	-20.9112	35.1599	33.7265				24.8401	1
421	1549.51	-237.359	27.6698	30.2859				32.3302	1
422	1801.24	-142.301	32.165	32.9413				27.835	1
423	1836.3	-56.2587	32.791	32.0772				27.209	1
424	1901.82	-74.7062	33.9611	33.5005				26.0389	1
425	1815.96	-130.502	32.4278	32.9909				27.5722	1
426	2133.25	-169.534	38.0937	39.0302				21.9063	1
427	1676.3	-99.1138	29.9339	30.0917				30.0661	1
428	2089.57	-62.3037	37.3137	36.4724				22.6863	1
429	2042.09	19.5928	36.4659	34.2796				23.5341	1
430	2175.99	108.238	38.857	35.0467				21.143	1
431	1704.95	52.1349	30.4455	28.0138				29.5545	1
432	1838.16	-211.862	32.8243	34.7462				27.1757	1
433	2029.54	-69.8407	36.2418	35.5828				23.7582	1
434	2123.69	-4.21168	37.9231	36.0662				22.0769	1
435	1708.3	-11.9495	30.5054	29.1568				29.4946	1
436	1994.46	-72.3101	35.6154	35.03				24.3846	1
437	1492.92	-182.464	26.6592	28.3963				33.3408	1
438	2085.76	77.5199	37.2458	34.038				22.7542	1
439	2165.74	-143.474	38.6739	39.1392				21.3261	1
440	2099.54	-82.8576	37.4917	36.9897				22.5083	1
441	2261.18	68.5771	40.3782	37.1628				19.6218	1
442	2420.04	180.675	43.2149	37.9553				16.7851	1
443	2090.63	-37.4561	37.3326	36.0692				22.6674	1
444	2200.93	106.057	39.3024	35.5064				20.6976	1
445	1890.69	23.4693	33.7623	31.6478				26.2377	1
446	1725.68	-144.299	30.8158	31.6946				29.1842	1
447	2035.58	-49.3481	36.3496	35.3377				23.6504	1
448	2094.13	-29.906	37.3952	36.0006				22.6048	1
449	1476.49	-194.429	26.3658	28.3206				33.6342	1
450	1969.83	-3.21201	35.1756	33.4415				24.8244	1
451	1840.22	-75.7732	32.861	32.4744				27.139	1
452	1797.23	-161.308	32.0934	33.1956				27.9066	1
453	1969.89	-136.013	35.1765	35.6932				24.8235	1
454	1391.59	-284.954	24.8499	28.4161				35.1501	1
455	1621.14	-206.815	28.9489	30.9822				31.0511	1
456	2250.86	-77.031	40.1938	39.4557				19.8062	1
457	1742.46	-26.5049	31.1153	29.9824				28.8847	1
458	2055.02	-106.308	36.6969	36.6327				23.3031	1
459	1681.4	-70.0757	30.0251	29.6861				29.9749	1
460	2048.05	-85.3243	36.5723	36.1589				23.4277	1
461	2146.43	-21.455	38.3291	36.7438				21.6709	1
462	2084.53	13.8809	37.2238	35.0958				22.7762	1
463	1663.59	-140.44	29.707	30.5768				30.293	1
464	1596.46	-68.0008	28.5082	28.2112				31.4918	1
465	1775.1	-104.485	31.6983	31.8574				28.3017	1
466	1716.85	-41.8453	30.658	29.8084				29.342	1
467	1989.12	0.642957	35.52	33.703				24.48	1
468	1799.02	-42.171	32.1254	31.2066				27.8746	1
469	1558.58	-197.933	27.8319	29.7715				32.1681	1
470	1779.99	59.3232	31.7855	29.1638				28.2145	1
471	2129.09	32.0942	38.0195	35.5423				21.9805	1
472	1919.65	-33.9029	34.2795	33.1111				25.7205	1
473	2100.67	-64.2	37.512	36.6927				22.488	1
474	1351.22	-133.575	24.1289	25.1659				35.8711	1
475	2043.95	-17.9754	36.4991	34.9479				23.5009	1
476	1878.66	-258.56	33.5474	36.224				26.4526	1
477	1543.66	-250.637	27.5654	30.4119				32.4346	1
478	1546.34	20.0928	27.6132	25.8686				32.3868	1
479	1662.63	-191.134	29.6899	31.4198				30.3101	1
480	1545.39	-154.408	27.5963	28.8102				32.4037	1
481	1911.41	16.5952	34.1324	32.1156				25.8676	1
482	2241.13	-76.7382	40.0202	39.2859				19.9798	1
483	2065.36	-185.493	36.8815	38.1501				23.1185	1
484	1520.89	-275.447	27.1587	30.4463				32.8413	1
485	2063.78	-50.0031	36.8533	35.8269				23.1467	1
486	1790.6	-133.872	31.975	32.6182				28.025	1
487	1716.23	-114.286	30.647	31.0257				29.353	1
488	1870.61	20.9905	33.4038	31.3495				26.5962	1
489	1915.05	-351.678	34.1973	38.4191				25.8027	1
490	2343.42	-107.068	41.8467	41.5336				18.1533	1
491	1740.8	-149.521	31.0857	32.0393				28.9143	1
492	1733.63	-165.233	30.9576	32.1841				29.0424	1
493	2081.42	6.92567	37.1681	35.1609				22.8319	1
494	2183.6	24.1405	38.9928	36.601				21.0072	1
495	1876.9	-297.968	33.5161	36.8622				26.4839	1
496	2121.56	-37.4506	37.885	36.5934				22.115	1
497	2009.61	29.4436	35.8859	33.5621				24.1141	1
498	2009.12	-1.00042	35.8771	34.0698				24.1229	1
499	1903.14	106.046	33.9846	30.4592				26.0154	1
500	1958.85	-154.137	34.9795	35.8133				25.0205	1
501	2012.87	-31.5513	35.944	34.6511				24.056	1
502	1781.66	-99.1419	31.8154	31.878				28.1846	1
503	1474.81	17.2103	26.3359	24.7051				33.6641	1
504	1852.42	-150.129	33.0789	33.9414				26.9211	1
505	1766.37	-305.188	31.5424	35.1112				28.4576	1
506	1955.69	-26.8958	34.923	33.6031				25.077	1
507	1889.17	1.16651	33.7352	32.0001				26.2648	1
508	1842.2	-100.179	32.8965	32.9217				27.1035	1
509	1982.11	-42.2039	35.3948	34.3103				24.6052	1
510	1843.26	-267.725	32.9154	35.7794				27.0846	1
511	1933.37	-7.97878	34.5244	32.9042				25.4756	1
512	1762.48	-152.496	31.4728	32.4572				28.5272	1
513	1662	-198.754	29.6785	31.5382				30.3215	1
514	2113.87	-69.1257	37.7476	36.9999				22.2524	1
515	1603.96	-186.085	28.6421	30.3397				31.3579	1
516	1735.84	-113.116	30.9972	31.3383				29.0028	1
517	1739.14	-115.407	31.0561	31.433				28.9439	1
518	1898.1	-198.113	33.8946	35.529				26.1054	1
519	1976.04	-210.316	35.2865	37.0569				24.7135	1
520	1807.2	-170.95	32.2714	33.5279				27.7286	1
521	1794.12	-110.449	32.0379	32.2809				27.9621	1
522	1959.9	-121.358	34.9981	35.2755				25.0019	1
523	2056.52	-143.059	36.7235	37.2809				23.2765	1
524	1985.62	-157.387	35.4574	36.3221				24.5426	1
525	1803.17	-27.2159	32.1995	31.0235				27.8005	1
526	1808.67	-89.9366	32.2976	32.1797				27.7024	1
527	1852.51	-84.592	33.0806	32.8323				26.9194	1
528	2042.68	-50.8165	36.4765	35.483				23.5235	1
529	2119.26	102.441	37.8439	34.1834				22.1561	1
530	1837.31	-96.9666	32.8091	32.7843				27.1909	1
531	1445.25	-333.77	25.8081	30.1529				34.1919	1
532	1519.85	-124.793	27.1402	27.8753				32.8598	1
533	1904.47	11.6976	34.0083	32.0808				25.9917	1
534	2077.89	-166.151	37.1052	38.0346				22.8948	1
535	1654.06	20.606	29.5368	27.6857				30.4632	1
536	1613.71	-148.012	28.8162	29.8597				31.1838	1
537	1838.5	-247.72	32.8303	35.3596				27.1697	1
538	1738.54	-190.368	31.0454	32.6934				28.9546	1
539	1836.66	-59.8678	32.7976	32.1446				27.2024	1
540	2031.5	81.8218	36.2769	33.0455				23.7231	1
541	1689.55	-161.989	30.1706	31.3821				29.8294	1
542	1628.42	19.1983	29.079	27.275				30.921	1
543	1934.26	-163.176	34.5404	35.5498				25.4596	1
544	1780.9	-37.2224	31.8018	30.8157				28.1982	1
545	2156.25	-103.638	38.5044	38.3032				21.4956	1
546	2121.4	-185.559	37.8822	39.1011				22.1178	1
547	1462.77	-114.365	26.1209	26.7311				33.8791	1
548	1908.01	-52.7789	34.0717	33.2338				25.9283	1
549	2280.63	-159.953	40.7256	41.3659				19.2744	1
550	1998.55	-113.936	35.6885	35.8049				24.3115	1
551	2028.33	-195.299	36.2202	37.6886				23.7798	1
552	1640.19	-165.087	29.2891	30.5979				30.7109	1
553	1782.43	-346.484	31.829	36.0832				28.171	1
554	1770.11	-94.3397	31.6091	31.6008				28.3909	1
555	1853.03	-83.3413	33.0898	32.8199				26.9102	1
556	1976.34	-121.843	35.2918	35.5624				24.7082	1
557	2136.42	-267.18	38.1503	40.7389				21.8497	1
558	1566.21	-133.464	27.9681	28.8081				32.0319	1
559	1873.81	-117.772	33.4609	33.7556				26.5391	1
560	1810.01	-50.3964	32.3217	31.5324				27.6783	1
561	1920.98	-24.242	34.3032	32.9699				25.6968	1
562	1721.69	-102.033	30.7445	30.9106				29.2555	1
563	2102.82	100.634	37.5504	33.9354				22.4496	1
564	1605.81	-257.898	28.6751	31.5882				31.3249	1
565	1572.95	-130.116	28.0883	28.8654				31.9117	1
566	1926.16	71.7541	34.3957	31.4306				25.6043	1
567	1913.29	-123.216	34.1659	34.5171				25.8341	1
568	1595.73	-278.527	28.4951	31.767				31.5049	1
569	1984.74	-143.683	35.4418	36.075				24.5582	1
570	1432.95	-192.01	25.5884	27.5417				34.4116	1
571	1758.06	16.8216	31.3939	29.5125				28.6061	1
572	2008.85	112.863	35.8724	32.1354				24.1276	1
573	1730.55	-86.5233	30.9028	30.7979				29.0972	1
574	1927.51	-270.113	34.4198	37.2478				25.5802	1
575	1974.42	-129.945	35.2575	35.6672				24.7425	1
576	1591.31	-78.9333	28.4163	28.3093				31.5837	1
577	1600.17	-124.69	28.5745	29.2349				31.4255	1
578	1987.4	-65.3604	35.4892	34.7925				24.5108	1
579	2103.63	-54.9908	37.5649	36.5869				22.4351	1
580	1763.91	-198.716	31.4983	33.2648				28.5017	1
581	1711.64	-282.348	30.565	33.7964				29.435	1
582	1853.57	-149.686	33.0994	33.9534				26.9006	1
583	1741.03	-130.891	31.0897	31.7274				28.9103	1
584	1803.83	-135.044	32.2112	32.8622				27.7888	1
585	1518.39	-309.154	27.1142	30.9754				32.8858	1
586	2054.5	-137.723	36.6874	37.1562				23.3126	1
587	1872.19	-134.556	33.432	34.0127				26.568	1
588	1949.11	-221.064	34.8056	36.7827				25.1944	1
589	2040.45	113.428	36.4366	32.6614				23.5634	1
590	1475.04	-178.133	26.34	28.0199				33.66	1
591	1830.44	-255.846	32.6865	35.3609				27.3135	1
592	1892.42	-43.1176	33.7933	32.8058				26.2067	1
593	1887.72	8.17501	33.7093	31.8567				26.2907	1
594	1664.58	-126.392	29.7247	30.3555				30.2753	1
595	1820.94	-178.635	32.5168	33.8912				27.4832	1
596	1944.45	-16.2654	34.7223	33.2324				25.2777	1
597	2365.88	-60.0249	42.2478	41.117				17.7522	1
598	1981.41	-9.59777	35.3824	33.7459				24.6176	1
599	1873.9	-186.461	33.4625	34.9213				26.5375	1
600	1810.93	-105.953	32.338	32.4895				27.662	1
601	1762.13	-83.2142	31.4666	31.277				28.5334	1
602	1933.6	26.0479	34.5286	32.3314				25.4714	1
603	2398.12	168.482	42.8236	37.7905				17.1764	1
604	1939.82	-205.631	34.6396	36.3635				25.3604	1
605	1933.64	70.2137	34.5292	31.5834				25.4708	1
606	2121.84	-29.1449	37.89	36.4573				22.11	1
607	1858.9	7.93915	33.1947	31.3723				26.8053	1
608	1679.19	-184.854	29.9855	31.5939				30.0145	1
609	2226.91	118.319	39.7662	35.7388				20.2338	1
610	2033.56	-91.7622	36.3136	36.0225				23.6864	1
611	1796.6	-159.086	32.0822	33.1473				27.9178	1
612	1605.43	-423.299	28.6684	34.3852				31.3316	1
613	2013.69	-5.02484	35.9588	34.2156				24.0412	1
614	2083.66	-24.1374	37.2083	35.7254				22.7917	1
615	1783.12	-22.5396	31.8415	30.6044				28.1585	1
616	2156.84	-125.809	38.515	38.689				21.485	1
617	2262.78	-163.556	40.4068	41.1243				19.5932	1
618	1686.12	-27.3341	30.1093	29.0416				29.8907	1
619	1955.4	-31.9761	34.9178	33.6843				25.0822	1
620	1742.59	-330.197	31.1176	35.1319				28.8824	1
621	1518.36	-164.454	27.1136	28.5223				32.8864	1
622	2121.8	-86.3753	37.8893	37.4267				22.1107	1
623	2234.25	-29.122	39.8974	38.3623				20.1026	1
624	1824.22	-22.8619	32.5754	31.3065				27.4246	1
625	2053.66	131.791	36.6724	32.574				23.3276	1
626	1763.99	-242.734	31.4998	34.0123				28.5002	1
627	2339.2	226.417	41.7714	35.8099				18.2286	1
628	1729.34	-116.546	30.881	31.2862				29.119	1
629	2096.23	-125.231	37.4327	37.6519				22.5673	1
630	1903.46	-26.2754	33.9903	32.7074				26.0097	1
631	1892.63	-51.6325	33.7969	32.9535				26.2031	1
632	1961.8	-60.5837	35.0322	34.2778				24.9678	1
633	1623.41	-455.24	28.9894	35.2313				31.0106	1
634	1890.33	2.05148	33.7558	32.0047				26.2442	1
635	2041.5	-25.0639	36.4554	35.0266				23.5446	1
636	1628.99	-187.743	29.089	30.792				30.911	1
637	1770.42	-244.839	31.6146	34.1569				28.3854	1
638	1719.33	-78.4027	30.7023	30.47				29.2977	1
639	1810.79	-202.898	32.3355	34.1302				27.6645	1
640	2353.57	12.9496	42.028	39.6715				17.972	1
641	1868.08	-43.078	33.3586	32.3925				26.6414	1
642	2137.43	126.484	38.1684	34.0838				21.8316	1
643	1774.67	-291.241	31.6905	35.0154				28.3095	1
644	1745.41	-244.638	31.168	33.7296				28.832	1
645	1891.72	27.3726	33.7808	31.5992				26.2192	1
646	1847.28	-48.0447	32.9872	32.1242				27.0128	1
647	2073.52	-99.4596	37.0271	36.8301				22.9729	1
648	2006.32	16.7363	35.8271	33.7217				24.1729	1
649	1854.29	-151.373	33.1123	33.9943				26.8877	1
650	1520.69	-141.662	27.1553	28.1755				32.8447	1
651	1912.72	-41.8824	34.1557	33.1288				25.8443	1
652	2461.79	117.976	43.9605	39.7256				16.0395	1
653	1896.68	44.0152	33.8693	31.4012				26.1307	1
654	1778.37	-129.137	31.7566	32.3306				28.2434	1
655	1774.46	-116.329	31.6868	32.0473				28.3132	1
656	1840.72	-171.904	32.87	34.1122				27.13	1
657	1567.96	-202.43	27.9992	30.0066				32.0008	1
658	2067.48	74.8486	36.9193	33.7734				23.0807	1
659	1756.41	-191.586	31.3645	33.0169				28.6355	1
660	1883.38	-93.3088	33.6318	33.5032				26.3682	1
661	1850.33	-14.6717	33.0417	31.6102				26.9583	1
662	2014.79	-80.5319	35.9784	35.5139				24.0216	1
663	2094.26	89.9471	37.3976	33.9715				22.6024	1
664	2096.38	-7.05877	37.4353	35.6514				22.5647	1
665	1927.81	-42.3422	34.4252	33.3924				25.5748	1
666	1722.58	-104.29	30.7603	30.9639				29.2397	1
667	2115.68	-16.9256	37.78	36.1458				22.22	1
668	1994.81	105.308	35.6217	32.0255				24.3783	1
669	1988.13	-55.1316	35.5023	34.6315				24.4977	1
670	1700.03	-69.9476	30.3577	29.9996				29.6423	1
671	2129.51	60.185	38.0269	35.0732				21.9731	1
672	1712.39	-120.188	30.5783	31.0606				29.4217	1
673	1777.98	-47.7225	31.7497	30.9441				28.2503	1
674	1813.84	-70.924	32.3899	31.9451				27.6101	1
675	1726.66	-93.3661	30.8332	30.8479				29.1668	1
676	1565.03	-118.738	27.9469	28.5384				32.0531	1
677	1788.73	7.66554	31.9416	30.1876				28.0584	1
678	1804.81	3.46559	32.2287	30.5313				27.7713	1
679	1948.36	20.398	34.7921	32.6772				25.2079	1
680	1569.96	-185.641	28.0351	29.756				31.9649	1
681	2132.43	-103.41	38.0792	37.8957				21.9208	1
682	1972.42	-48.0444	35.2218	34.2452				24.7782	1
683	1858.47	-77.1823	33.1869	32.8076				26.8131	1
684	2175.78	90.9469	38.8531	35.3361				21.1469	1
685	1623.27	-261.335	28.987	31.9425				31.013	1
686	1710.76	-134.159	30.5493	31.2699				29.4507	1
687	1628.22	-237.232	29.0754	31.6179				30.9246	1
688	1983.2	-110.475	35.4143	35.486				24.5857	1
689	1979.53	-228.783	35.3487	37.429				24.6513	1
690	1748.2	-143.339	31.2179	32.06				28.7821	1
691	1567.66	-153.399	27.9939	29.1705				32.0061	1
692	1699.06	-117.688	30.3403	30.7923				29.6597	1
693	2070.93	-31.6025	36.9809	35.6361				23.0191	1
694	1714.49	27.3817	30.6159	28.595				29.3841	1
695	1772.04	-145.04	31.6435	32.4928				28.3565	1
696	2271.25	-3.92483	40.5581	38.5623				19.4419	1
697	1907.98	-184.37	34.071	35.4635				25.929	1
698	1979.47	-1.86905	35.3477	33.582				24.6523	1
699	1710.32	-180.287	30.5415	32.0442				29.4585	1
700	1951.7	-86.5139	34.8518	34.546				25.1482	1
701	1646.46	-218.512	29.401	31.6096				30.599	1
702	2001.89	-94.5572	35.7481	35.5331				24.2519	1
703	2050.83	1.26526	36.622	34.7384				23.378	1
704	1910.58	106.15	34.1175	30.5835				25.8825	1
705	2265.44	-125.099	40.4542	40.5175				19.5458	1
706	1856.05	-220.481	33.1437	35.1954				26.8563	1
707	2113.48	-102.952	37.7407	37.5666				22.2593	1
708	1818.97	-259.026	32.4816	35.2202				27.5184	1
709	1827.88	-47.2301	32.6406	31.7815				27.3594	1
710	1853.24	-189.243	33.0935	34.6183				26.9065	1
711	1883.54	-118.905	33.6347	33.9398				26.3653	1
712	1688.43	-47.6139	30.1505	29.4245				29.8495	1
713	2018.79	-40.5651	36.0498	34.9043				23.9502	1
714	1779.63	-92.5366	31.7791	31.7317				28.2209	1
715	1791.38	-136.808	31.989	32.6812				28.011	1
716	1863.79	-239.381	33.2819	35.6469				26.7181	1
717	1521.93	-208.181	27.1773	29.3239				32.8227	1
718	1801.92	-158.079	32.1771	33.2203				27.8229	1
719	2120.46	42.04	37.8654	35.2275				22.1346	1
720	1742.03	-67.4499	31.1076	30.6691				28.8924	1
721	1839.53	-105.069	32.8488	32.9594				27.1512	1
722	1980.59	7.39498	35.3677	33.444				24.6323	1
723	2005.5	-158.524	35.8125	36.6784				24.1875	1
724	1859.75	-95.4989	33.2098	33.1398				26.7902	1
725	1762.25	-291.647	31.4688	34.8118				28.5312	1
726	2036.94	-40.2849	36.3739	35.2071				23.6261	1
727	1993.25	-23.0512	35.5937	34.1746				24.4063	1
728	1929.27	4.23555	34.4513	32.6277				25.5487	1
729	1631.48	-214.571	29.1335	31.2889				30.8665	1
730	1837.96	-82.7186	32.8208	32.554				27.1792	1
731	1779.28	-65.7575	31.7729	31.2719				28.2271	1
732	2007.78	-186.536	35.8532	37.1918				24.1468	1
733	1670.24	-107.208	29.8256	30.1262				30.1744	1
734	1821.57	-206.733	32.528	34.378				27.472	1
735	1782.97	-96.5876	31.8388	31.857				28.1612	1
736	1840.25	-36.5426	32.8617	31.8101				27.1383	1
737	1791.45	-263.233	31.9901	34.8251				28.0099	1
738	2065.09	-152.814	36.8767	37.5916				23.1233	1
739	1864.62	-7.37474	33.2967	31.7287				26.7033	1
740	1935.91	74.6855	34.5698	31.5462				25.4302	1
741	1894.41	-69.8272	33.8288	33.2922				26.1712	1
742	1726.24	-134.873	30.8257	31.5443				29.1743	1
743	2091.97	-61.6993	37.3566	36.5028				22.6434	1
744	2259.57	55.1774	40.3495	37.3626				19.6505	1
745	1634.42	-63.9309	29.1861	28.7856				30.8139	1
746	1855.78	-107.927	33.1389	33.2832				26.8611	1
747	1734.35	14.253	30.9705	29.1542				29.0295	1
748	1786.31	-102.423	31.8984	32.0124				28.1016	1
749	1940.64	-23.0628	34.6542	33.283				25.3458	1
750	1963.6	-82.0278	35.0642	34.6716				24.9358	1
751	1878.09	-108.653	33.5373	33.6736				26.4627	1
752	1853.12	-258.145	33.0915	35.7842				26.9085	1
753	1886.99	158.722	33.6963	29.2927				26.3037	1
754	1731.36	-199.209	30.9172	32.7216				29.0828	1
755	1842.76	-124.822	32.9065	33.3489				27.0935	1
756	1888.52	-105.285	33.7235	33.7932				26.2765	1
757	1967.48	-113.093	35.1335	35.2639				24.8665	1
758	1587.58	-337.278	28.3496	32.6247				31.6504	1
759	1984.94	-97.5945	35.4453	35.2972				24.5547	1
760	1841.93	-25.053	32.8917	31.6438				27.1083	1
761	1759.41	-6.20844	31.418	29.9257				28.582	1
762	2305.94	86.8127	41.1775	37.6124				18.8225	1
763	2004.09	22.0956	35.7874	33.5932				24.2126	1
764	1988.75	-134.233	35.5134	35.9828				24.4866	1
765	2082.42	-80.7619	37.1861	36.6641				22.8139	1
766	1941.89	-152.631	34.6766	35.5004				25.3234	1
767	1891.67	-68.3728	33.7798	33.2211				26.2202	1
768	2082.57	43.281	37.1888	34.5642				22.8112	1
769	1597.24	-116.083	28.5222	29.0394				31.4778	1
770	1806.37	-252.785	32.2566	34.901				27.7434	1
771	1850.68	-232.08	33.0478	35.301				26.9522	1
772	2105.78	-30.5889	37.6033	36.2097				22.3967	1
773	1899.67	-267.655	33.9227	36.7343				26.0773	1
774	1627.95	-123.671	29.0705	29.6885				30.9295	1
775	2269.3	-87.9769	40.5233	39.9539				19.4767	1
776	2217.88	16.8794	39.6049	37.305				20.3951	1
777	1825.68	-27.5452	32.6015	31.4107				27.3985	1
778	1912.5	-39.9741	34.1519	33.0929				25.8481	1
779	2092.89	-4.97067	37.373	35.5569				22.627	1
780	1919.95	0.218209	34.2848	32.5378				25.7152	1
781	1871.55	-125.548	33.4205	33.8491				26.5795	1
782	1928.15	-95.8058	34.4312	34.3043				25.5688	1
783	1818.66	-140.427	32.4761	33.2048				27.5239	1
784	2247.26	-38.3473	40.1297	38.7392				19.8703	1
785	1937.73	-76.4323	34.6023	34.1383				25.3977	1
786	1800.52	-80.4436	32.1522	31.8807				27.8478	1
787	1900.27	13.6502	33.9334	31.9766				26.0666	1
788	1714.22	-229.426	30.6111	32.9431				29.3889	1
789	1640.64	-178.228	29.2972	30.8283				30.7028	1
790	2284.12	93.6515	40.7878	37.1265				19.2122	1
791	1785.01	31.4032	31.8752	29.7221				28.1248	1
792	2033.05	-185.265	36.3045	37.5986				23.6955	1
793	1828.62	56.9747	32.654	30.0279				27.346	1
794	1782.31	3.42415	31.827	30.1507				28.173	1
795	1774.96	-76.1172	31.6957	31.3742				28.3043	1
796	2034.67	-6.043	36.3335	34.5884				23.6665	1
797	1597.01	-351.863	28.518	33.0317				31.482	1
798	2076.18	-37.2389	37.0747	35.8207				22.9253	1
799	2089.84	41.1438	37.3186	34.7237				22.6814	1
800	1849.05	-128.239	33.0188	33.5134				26.9812	1
801	1773.61	-188.737	31.6716	33.2601				28.3284	1
802	1768.66	-211.847	31.5832	33.5679				28.4168	1
803	1719	-266.086	30.6965	33.6456				29.3035	1
804	1804.15	-271.257	32.217	35.1764				27.783	1
805	1816.54	-200.291	32.4383	34.1836				27.5617	1
806	1266.32	-279.554	22.6128	26.2012				37.3872	1
807	2338.06	-194.363	41.7512	42.9225				18.2488	1
808	1976.65	-55.9564	35.2973	34.4509				24.7027	1
809	1795.13	-55.6657	32.0559	31.3695				27.9441	1
810	1843.02	-40.1592	32.9111	31.9183				27.0889	1
811	1664.28	-139.912	29.7193	30.5795				30.2807	1
812	1857.86	-239.353	33.176	35.546				26.824	1
813	1936.61	-28.5654	34.5823	33.308				25.4177	1
814	1661.99	107.148	29.6784	26.3532				30.3216	1
815	1895.62	-77.5347	33.8503	33.4433				26.1497	1
816	1970.58	-136.96	35.189	35.7211				24.811	1
817	1901.93	40.24	33.9631	31.5541				26.0369	1
818	1896.82	-118.669	33.8718	34.1609				26.1282	1
819	1762.12	-72.3413	31.4665	31.0926				28.5335	1
820	1569.69	-142.672	28.0302	29.0231				31.9698	1
821	1693.21	-194.698	30.2359	31.9984				29.7641	1
822	1799.99	-157.307	32.1427	33.1745				27.8573	1
823	1671.83	-78.1642	29.8541	29.6609				30.1459	1
824	1728.57	0.344888	30.8673	29.2919				29.1327	1
825	1913.22	-154.946	34.1647	35.0537				25.8353	1
826	2268.39	-27.6864	40.507	38.9165				19.493	1
827	1874.84	31.7106	33.4793	31.2395				26.5207	1
828	1893.48	-54.6293	33.8121	33.0188				26.1879	1
829	1936.23	-83.0841	34.5756	34.2257				25.4244	1
830	1910.68	-210.702	34.1193	35.9557				25.8807	1
831	1883.28	13.0427	33.6301	31.699				26.3699	1
832	1550.19	-389.15	27.6819	32.8701				32.3181	1
833	2057.84	104.555	36.7472	33.1066				23.2528	1
834	1794.12	-101.836	32.0379	32.1349				27.9621	1
835	1907.79	-314.979	34.0677	37.6741				25.9323	1
836	1974.54	-74.1433	35.2597	34.7235				24.7403	1
837	1700.01	-153.504	30.3573	31.4155				29.6427	1
838	1585.83	-166.933	28.3184	29.7079				31.6816	1
839	1957.55	-4.09691	34.9562	33.2482				25.0438	1
840	2172.1	-156.807	38.7876	39.4731				21.2124	1
841	1739.64	-229.111	31.065	33.3686				28.935	1
842	2241.9	-62.3975	40.0339	39.0559				19.9661	1
843	2067.66	-1.5417	36.9224	35.0711				23.0776	1
844	1803.95	-121.796	32.2134	32.6398				27.7866	1
845	1698.43	-240.858	30.3291	32.8693				29.6709	1
846	1647.75	-30.495	29.4241	28.4449				30.5759	1
847	1786.3	-132.857	31.8982	32.5281				28.1018	1
848	1656.82	-212.039	29.5861	31.6756				30.4139	1
849	1959.08	-88.6659	34.9836	34.7076				25.0164	1
850	1620.85	-159.916	28.9438	30.1825				31.0562	1
851	1637.12	-70.0754	29.2344	28.9356				30.7656	1
852	1681.05	-373.739	30.0187	34.8269				29.9813	1
853	1794.04	-101.956	32.0364	32.1355				27.9636	1
854	1784.09	28.062	31.8587	29.7631				28.1413	1
855	1900.01	-120.695	33.9288	34.2493				26.0712	1
856	1640.49	-237.363	29.2944	31.828				30.7056	1
857	1613.09	-71.0432	28.8051	28.5446				31.1949	1
858	1947.8	-42.0203	34.7821	33.7257				25.2179	1
859	2031.48	-43.9248	36.2764	35.1763				23.7236	1
860	1876.68	-241.231	33.5121	35.8968				26.4879	1
861	1938.98	-121.383	34.6247	34.9214				25.3753	1
862	1911.08	-27.9463	34.1265	32.8649				25.8735	1
863	2167.72	15.9729	38.7093	36.4703				21.2907	1
864	1916.87	-57.3206	34.2298	33.4609				25.7702	1
865	2129.14	-48.9772	38.0204	36.9173				21.9796	1
866	1842.71	27.8063	32.9055	30.761				27.0945	1
867	2263.19	-119.95	40.4141	40.3922				19.5859	1
868	1647.76	-180.089	29.4244	30.9806				30.5756	1
869	1921.96	34.4759	34.3207	31.9913				25.6793	1
870	1596.07	-161.582	28.5013	29.7908				31.4987	1
871	1860.35	-134.354	33.2205	33.8085				26.7795	1
872	1514.89	-296.676	27.0516	30.7045				32.9484	1
873	2089.44	-87.8746	37.3114	36.9036				22.6886	1
874	1844.22	-108.367	32.9324	33.0946				27.0676	1
875	2204.87	8.66945	39.3727	37.2238				20.6273	1
876	1845.51	-80.0226	32.9555	32.6361				27.0445	1
877	1636.23	-85.2981	29.2184	29.1785				30.7816	1
878	1784.81	-41.9065	31.8716	30.9613				28.1284	1
879	2394.84	-101.01	42.7649	42.3025				17.2351	1
880	1811.72	-40.1256	32.3521	31.3872				27.6479	1
881	1675.29	-259.25	29.9159	32.7888				30.0841	1
882	1705.76	-66.1222	30.46	30.0319				29.54	1
883	1999.18	5.16326	35.6997	33.797				24.3003	1
884	2384.7	-136.261	42.5839	42.7282				17.4161	1
885	1821.73	-64.8225	32.5308	31.9754				27.4692	1
886	1697.01	-185.836	30.3038	31.9127				29.6962	1
887	1760.26	-226.422	31.4332	33.6726				28.5668	1
888	2157.12	50.5346	38.52	35.7048				21.48	1
889	1905.1	-17.6518	34.0197	32.5891				25.9803	1
890	1600.48	-99.6727	28.5799	28.8161				31.4201	1
891	1795.05	-193.581	32.0544	33.7056				27.9456	1
892	1753.79	-101.858	31.3177	31.4517				28.6823	1
893	1834.01	-116.284	32.7502	33.0559				27.2498	1
894	1769.92	-356.92	31.6058	36.0482				28.3942	1
895	1869.22	-236.626	33.3789	35.6923				26.6211	1
896	1943.69	-67.383	34.7087	34.0859				25.2913	1
897	1711.48	-297.406	30.5621	34.0489				29.4379	1
898	1717.88	-146.737	30.6765	31.6037				29.3235	1
899	1710.46	-183.098	30.544	32.0943				29.456	1
900	1839.46	-59.0391	32.8475	32.1779				27.1525	1
901	2009.76	-182.836	35.8886	37.1627				24.1114	1
902	1860.15	-23.6237	33.217	31.9284				26.783	1
903	2234.9	-53.4681	39.9089	38.7858				20.0911	1
904	2113.05	89.2365	37.733	34.3019				22.267	1
905	1738.28	-48.9944	31.0407	30.2928				28.9593	1
906	1866.27	-261.157	33.3262	36.0581				26.6738	1
907	1990.07	37.3851	35.537	33.0964				24.463	1
908	1852.73	-158.411	33.0844	34.0871				26.9156	1
909	2054.53	-35.8544	36.688	35.4303				23.312	1
910	2097.13	27.6729	37.4488	35.0756				22.5512	1
911	2028.1	-102.593	36.2161	36.1134				23.7839	1
912	2375.6	47.0407	42.4214	39.4671				17.5786	1
913	1852.75	-62.4614	33.0848	32.4612				26.9152	1
914	1935.1	-109.048	34.5553	34.6465				25.4447	1
915	2232.63	-67.5675	39.8684	38.9864				20.1316	1
916	2205.04	-42.6087	39.3758	38.0958				20.6242	1
917	2215.68	-93.846	39.5657	39.1445				20.4343	1
918	1822.58	-44.1356	32.5461	31.6393				27.4539	1
919	1835.53	-50.1803	32.7773	31.9611				27.2227	1
920	2296.84	125.524	41.015	36.802				18.985	1
921	1742.22	-108.235	31.1111	31.3637				28.8889	1
922	1903.34	54.0141	33.9881	31.3444				26.0119	1
923	1825.51	-157.6	32.5984	33.612				27.4016	1
924	1881.36	-206.22	33.5957	35.3827				26.4043	1
925	2314.48	-85.5735	41.33	40.6789				18.67	1
926	1933.31	-94.7186	34.5233	34.3733				25.4767	1
927	1580.98	-252.59	28.2318	31.0775				31.7682	1
928	1996.41	35.2977	35.6502	33.2392				24.3498	1
929	2321.92	-48.908	41.4628	40.1835				18.5372	1
930	1578.77	-350.439	28.1924	32.6985				31.8076	1
931	1950.92	-152.231	34.8379	35.6466				25.1621	1
932	1822.74	-169.977	32.549	33.7749				27.451	1
933	1858.94	-58.0836	33.1953	32.4918				26.8047	1
934	1910.23	73.8424	34.1112	31.1252				25.8888	1
935	1800.66	-68.1188	32.1546	31.6741				27.8454	1
936	1892.85	-189.043	33.801	35.2864				26.199	1
937	1942.99	-119.032	34.6962	34.9495				25.3038	1
938	2131.96	-178.932	38.0707	39.1677				21.9293	1
939	1776.25	-47.3144	31.7188	30.9079				28.2812	1
940	1759.87	87.1809	31.4263	28.3507				28.5737	1
941	1460.37	-36.7684	26.0781	25.3753				33.9219	1
942	2104.92	-9.9762	37.5878	35.8456				22.4122	1
943	1819.28	-191.433	32.4872	34.0799				27.5128	1
944	2249.59	41.1453	40.1712	37.4312				19.8288	1
945	1769.47	-65.3004	31.5977	31.0978				28.4023	1
946	1523.51	-176.397	27.2055	28.812				32.7945	1
947	1934.49	37.8083	34.5445	32.1471				25.4555	1
948	1645.11	-120.504	29.3769	29.9256				30.6231	1
949	1795.35	-219.381	32.0599	34.148				27.9401	1
950	1852.85	5.4413	33.0866	31.312				26.9134	1
951	1882.62	-52.336	33.6182	32.7958				26.3818	1
952	2008.08	10.6125	35.8585	33.8553				24.1415	1
953	2266.32	23.0422	40.4699	38.0216				19.5301	1
954	1912.4	-244.716	34.1499	36.5612				25.8501	1
955	1880.54	107.213	33.581	30.0564				26.419	1
956	1949.19	-313.697	34.8069	38.354				25.1931	1
957	1717.89	-254.697	30.6766	33.4337				29.3234	1
958	1964.99	-15.7195	35.0892	33.5714				24.9108	1
959	2005.11	95.1964	35.8055	32.3714				24.1945	1
960	2068.53	50.1702	36.9381	34.2095				23.0619	1
961	1801.85	-49.966	32.1759	31.3868				27.8241	1
962	1922.74	35.2253	34.3346	31.9918				25.6654	1
963	1672.59	-84.393	29.8677	29.7794				30.1323	1
964	1672.26	-233.961	29.8618	32.3089				30.1382	1
965	2076.85	-119.816	37.0865	37.2316				22.9135	1
966	2078.25	33.3988	37.1116	34.6585				22.8884	1
967	1889.28	-45.9556	33.7371	32.8005				26.2629	1
968	1721.4	-98.7534	30.7394	30.8501				29.2606	1
969	2033.81	-7.45625	36.3181	34.5978				23.6819	1
970	1675.02	-262.349	29.911	32.8367				30.089	1
971	1937.18	-91.3431	34.5925	34.3818				25.4075	1
972	1864.42	43.6486	33.2933	30.8606				26.7067	1
973	2151.07	-200.782	38.4119	39.8618				21.5881	1
974	1849.38	-43.1305	33.0247	32.0765				26.9753	1
975	1436	-342.475	25.6429	30.1437				34.3571	1
976	1609.85	-36.1721	28.7473	27.8987				31.2527	1
977	1818.46	-91.2801	32.4726	32.3686				27.5274	1
978	1714.86	-47.1677	30.6225	29.8648				29.3775	1
979	2043.24	3.86609	36.4863	34.5656				23.5137	1
980	1916.38	-45.5885	34.2211	33.2538				25.7789	1
981	1943.93	-78.5853	34.7131	34.28				25.2869	1
982	2005.5	-163.855	35.8124	36.7687				24.1876	1
983	2025.7	-19.981	36.1733	34.6726				23.8267	1
984	2093.12	-128.538	37.3771	37.6552				22.6229	1
985	2128.87	31.8812	38.0156	35.5422				21.9844	1
986	1667.1	-299.478	29.7697	33.3319				30.2303	1
987	1996.79	-77.4288	35.657	35.1563				24.343	1
988	1763.84	28.615	31.4972	29.4107				28.5028	1
989	1783.86	-26.4052	31.8546	30.6824				28.1454	1
990	1885.92	-160.136	33.6772	34.679				26.3228	1
991	1697.08	-9.60527	30.305	28.9269				29.695	1
992	1687.44	-272.257	30.1328	33.2152				29.8672	1
993	2120.94	-139.221	37.8739	38.3078				22.1261	1
994	2352.32	98.8518	42.0057	38.1943				17.9943	1
995	1979.33	-51.6249	35.3453	34.423				24.6547	1
996	1794.06	-387.36	32.0368	36.9732				27.9632	1
997	2038.69	119.096	36.4052	32.5355				23.5948	1
998	1656.49	-300.801	29.5801	33.1744				30.4199	1
999	1589.49	60.7977	28.3838	25.9101				31.6162	1
1000	1957.8	-29.3126	34.9607	33.6799				25.0393	1

## Sheet: Start-up
			A) TRAINING
Conversion rate (RMB to USD)			1. TRAINING
Exchange rate	6.68		1a. PIF Training Workshop Personnel Costs	2. Quantity	3. Nr. of hours	4. Per diems/ subsistance	5. Travel reimbursements	6. Accommodation	Salary costs / equivalent hourly wage
									7. Raw fin cost	8. Cost annualised over 3 years
WAGES	OTHER	USD	Trainers						fees or salary costs
annual stipend	24000 GBP	33240 USD	SESH research fellow	1	5	n/a	n/a	n/a	63.603	22.4856
monthly salary	10400 RMB	1600 USD	SESH research assistant	1	5	n/a	n/a	n/a	37.3712	13.2119
monthly salary	10400 RMB	1600 USD	Postcard design: SESH research assistant	1	5	n/a	n/a	n/a	37.3712	13.2119
			Life of project (years) = 3						138.345	48.9093
			TOTAL
			1b. Influenza Vaccination Programme Implementation Workshop Personnel Costs	2. Quantity	3. Nr. of hours	4. Per diems/ subsistance	5. Travel reimbursements	6. Accommodation	Salary costs / equivalent hourly wage
									7. Raw fin cost	8. Total cost (cost x quantity)
			Participants						fees or salary costs
			(* the economic cost of taking participants out of their daily duties should be included, use a daily salary estimate)
			Clinic coordinator (1 per site)	3	1	n/a	n/a	n/a	4.81514	14.4454
			Nurse (1 per site)	3	1	n/a	n/a	n/a	4.81514	14.4454
			TOTAL						9.63028	28.8909
			Total start-up costs (Free/SOC)	28.8909
			Total startup costs (PIF)	77.8002

## Sheet: Capital_fixedcosts
			B) VACCINATION RECRUITMENT-INDEPENDENT PERSONNEL
			Sources of data: China Social Welfare Foundation
			1. Item (list)	Location	Quantity	2. Funded by	Unit cost	5.Duration (hours)	Total cost
							(USD)		(USD)
			Vaccinators	All three clinics	3	District gov.	33.2335	70	2326.35
			TOTAL	2326.35
			Total fixed costs	2326.35

## Sheet: Recurrent_variablecosts_PIF
		C) PERSONNEL
		Sources of data: China Social Welfare Foundation, personal communication with research staff
		1. Category of personnel	Location	2. Funded by	Work length (Hr)	Total cost
		(list with grade where appropriate)				(USD)
*GDDH: Guangdong Department of Health		Clinic coordinator (1 per site)	Yangshan	GDDH*	25	120.379
		Nurse (1 per site)	Yangshan	GDDH	25	120.379
		Clinic coordinator (1 per site)	Zengcheng	GDDH	25	120.379
		Nurse (1 per site)	Zengcheng	GDDH	25	120.379
		Clinic coordinator (1 per site)	Tianhe	GDDH	25	120.379
		Nurse (1 per site)	Tianhe	GDDH	25	120.379
Avg min recruited	10
Total recruited	150
Total personnel time (min)	1500
Wage (USD) = (Input parameter/20days/8hr/6.68)
		TOTAL				722.271
		D) SUPPLIES
		Sources of data: Health clinic and project research reimbursement invoices, personal communication with research staff
		1. Supplies (list)	Location	2. Funded by^	3. Quantity consumed (including loss and wastage)	Total cost
						(USD)
	Cost in RMB
	153	Adult Vaccines (YS)	Yangshan	GDDH	41	939.072
	153	Adult Vaccines (ZC)	Zengcheng	GDDH	17	389.371
	56	Child Vaccines (ZC)	Zengcheng	GDDH	25	209.581
	81.6	Adult Vaccines (TH)	Tianhe	GDDH	28	342.036
	194	Intro pamphlets, roll-up banner	All	GDDH	1	29.0419
	5	Ballpoint pen	All	GDDH	3	2.24551
	0.5	Gloves	All	GDDH	222	16.6168
	49.5	Postcards	All	GDDH	1	7.41018
		TOTAL				1935.37
		E) CONTRIBUTION (DEPOSIT)
		Sources of data: Data collected in study
		1. Input detail	Quantity	2. Funded by		Total cost
						(USD)
	RMB
	3908.2	Total PIF donations from all 3 sites	1	NA		585.06
		TOTAL				585.06
		Total variable costs for PIF	2657.65

## Sheet: Recurrent_variablecosts_free
		C) PERSONNEL
		Sources of data: China Social Welfare Foundation, personal communication with research staff
		1. Category of personnel	Location	2. Funded by	Work length (Hr)	Total cost
		(list with grade where appropriate)				(USD)
		Clinic coordinator (1 per site)	Yangshan	GDDH	12.5	60.1893
		Nurse (1 per site)	Yangshan	GDDH	12.5	60.1893
		Clinic coordinator (1 per site)	Zengcheng	GDDH	12.5	60.1893
		Nurse (1 per site)	Zengcheng	GDDH	12.5	60.1893
		Clinic coordinator (1 per site)	Tianhe	GDDH	12.5	60.1893
		Nurse (1 per site)	Tianhe	GDDH	12.5	60.1893
Avg min recruited	5
Total recruited	150
Total personnel time (min)	750
		TOTAL				361.136
		D) SUPPLIES
		Sources of data: Health clinic and project research reimbursement invoices, personal communication with research staff
		1. Supplies (list)	Location	2. Funded by^	3. Quantity consumed (including loss and wastage)	Total cost
						(USD)
	Cost in RMB
	153	Adult Vaccines (YS)	Yangshan	GDDH	42	961.976
	153	Adult Vaccines (ZC)	Zengcheng	GDDH	13	297.754
	56	Child Vaccines (ZC)	Zengcheng	GDDH	18	150.898
	81.6	Adult Vaccines (TH)	Tianhe	GDDH	41	500.838
	136.5	Free arm pamphlet	All 3 sites	GDDH	1	20.4341
	0.5	Gloves	All 3 sites	GDDH	228	17.0659
		TOTAL				1948.97
		E) CONTRIBUTION (DEPOSIT)
		Sources of data: ____________ ____________ ____________ ____________ ____________
		1. Input detail	Quantity	2. Funded by	Unit cost	Total cost
						(USD)
		TOTAL				0
		Total variable costs for PWYW	2310.1

[truncated: 1 more sheets: Recurrent_variablecosts_SOC]
